# Supplementary material for: Transcriptome responses to different herbivores reveal differences in defense strategies between populations of Eruca sativa
Source: BMC Genomics. 2019 Nov 12;20:843. doi: 10.1186/s12864-019-6217-9 (PMC6852892; doi:10.1186/s12864-019-6217-9)
Supplement: Supplementary file 1 — Additional file 1: Figure S1. Comparison of the resulting 80,946 contigs against the transcriptome catalogue. [file 12864_2019_6217_MOESM1_ESM.xlsx]

## Sheet: Statistical Summary
	Total trinity transropts	Contig N50	Median contig length	Average contig	Total assembled bases
Full assembly	80946	1081	384	675.37	54668610
Sample	# Raw reads	# Clean reads	# Mapped reads
Desert Pb ER	45197115	43075367	34256904
Desert Pb ER	41984550	40014388	31766029
Desert Pb ER	15884677	15141176	12032543
Med. Pb ER	11424255	10713173	8383265
Med. Pb ER	17236657	16184447	12671718
Med. Pb ER	22045935	20715569	16208357
Desert Sl ER	9515102	8930916	7028449
Desert Sl ER	18208527	17102052	13496804
Desert Sl ER	49299907	46263005	36743603
Med. Sl ER	13841806	12948606	10179736
Med. Sl ER	11369044	10647373	8350221
Med. Sl ER	60380404	56623177	43889723
Desert Wo ER	24720874	23830198	18937744
Desert Wo ER	25010690	24090877	19199352
Desert Wo ER	14326486	13826797	10999317
Med. Wo ER	11543925	11006831	8558564
Med. Wo ER	13923139	13280292	10377138
Med. Wo ER	15624309	14898430	11680945
Desert Wo LR	49656470	47773732	37425989
Desert Wo LR	15493828	14915020	11869305
Desert Wo LR	23072716	22159236	17544192
Med. Wo LR	10580597	10167936	7965377
Med. Wo LR	17354628	16671476	13075710
Med. Wo LR	13775841	13245370	10513361
Desert Pb LR	14702882	14032471	11121150
Desert Pb LR	18369535	17514482	13819338
Desert Pb LR	36423806	34756377	27677970
Med. Pb LR	18187985	17330471	13390342
Med. Pb LR	28877239	27508705	21483260
Med. Pb LR	19303767	18412430	14385885
Desert Sl LR	12589696	11993821	9515222
Desert Sl LR	23315183	22186396	17553833
Desert Sl LR	26689758	25402274	20073172
Med. Sl LR	19330395	18376345	14299020
Med. Sl LR	25433590	24187423	18949972
Med. Sl LR	26637918	25390080	19979541
Desert Control	62801054	53225278	33053105
Desert Control	55513566	46405284	27918379
Desert Control	75002042	62564210	37468757
Med. Control	54362286	45867280	27243752
Med. Control	57230652	48057028	27875997
Med. Control	68355204	58193840	34699427
