# Supplementary material for: Transcriptome responses to different herbivores reveal differences in defense strategies between populations of Eruca sativa
Source: BMC Genomics. 2019 Nov 12;20:843. doi: 10.1186/s12864-019-6217-9 (PMC6852892; doi:10.1186/s12864-019-6217-9)
Supplement: Supplementary file 2 — Additional file 2: Figure S2. Results of the principal component analysis (PCA) of the transcriptome profiles of the three replicates of the desert and Mediterranean (Med) populations. Control, early (ER) and late (LR) responses to the three elicitation treatments: wounding (Wo) or OS of S. littoralis (Sl) or P. brassicae (Pb). [file 12864_2019_6217_MOESM2_ESM.xlsx]

## Sheet: Desert
UP-REGULATED										DOWN-REGULATED
Wounding			S. littoralis			P. brassicae				Wounding			S. littoralis			P. brassicae
Pathway name	p value		Pathway name	P value		Pathway name	P value			Path	P value		Pathway name	P value		Pathway name	P value
1,4-dihydroxy-2-naphthoate biosynthesis II (plants)	0.00114158		flavonoid biosynthesis	0.00228981		1,4-dihydroxy-2-naphthoate biosynthesis II (plants)	0.00114158			photosynthesis light reactions	1.04679e-11		photosynthesis light reactions	3.05131e-12		photosynthesis light reactions	7.18861e-11
salicylate biosynthesis I	0.00249629		salicylate biosynthesis I	0.00523968		salicylate biosynthesis I	0.00249629			oxygenic photosynthesis	8.87866e-10		oxygenic photosynthesis	2.99762e-11		oxygenic photosynthesis	8.23717e-09
ascorbate biosynthesis I (L-galactose pathway)	0.00532494		stachyose biosynthesis	0.0150475		UDP-L-arabinose biosynthesis I (from UDP-xylose)	0.00724288			cyanate degradation	0.001158		cyanate degradation	0.000850962		myo-inositol biosynthesis	0.000921396
ferulate and sinapate biosynthesis	0.022592		suberin biosynthesis	0.0244176		scopoletin biosynthesis	0.0113878			phosphatidylcholine biosynthesis II	0.00133539		phosphatidylcholine biosynthesis III	0.00175644		cyanate degradation	0.00187765
tRNA charging pathway	0.0228439		putrescine biosynthesis II	0.0285126		flavonoid biosynthesis	0.025165			phosphatidylcholine biosynthesis III	0.00213763		phosphatidylcholine biosynthesis IV	0.00175644		1D-myo-inositol hexakisphosphate biosynthesis III (Spirodela polyrrhiza)	0.00679258
myo-inositol biosynthesis	0.032788		superpathway of pantothenate and coenzymeA biosynthesis	0.0301723		ascorbate biosynthesis I (L-galactose pathway)	0.0359722			phosphatidylcholine biosynthesis IV	0.00213763		aliphatic glucosinolate biosynthesis, side chain elongation cycle	0.00413969		cyanide detoxification	0.00853242
UDP-glucose biosynthesis (from glucose 6-phosphate)	0.0426974		tetrahydrofolate biosynthesis II	0.0301723		suberin biosynthesis	0.0426974			aliphatic glucosinolate biosynthesis, side chain elongation cycle	0.00501676		asparagine biosynthesis III (tRNA-dependent)	0.00604469		superpathway of sucrose and starch metabolism II (photosynthetic tissue)	0.0145603
phytate degradation I	0.0444192		scopoletin biosynthesis	0.0308226		beta-caryophyllene biosynthesis	0.0501949			superpathway of phosphatidylcholine biosynthesis	0.00655854		myo-inositol biosynthesis	0.00780712		glycine biosynthesis	0.0194604
lysine degradation I	0.0501949		superpathway of sucrose and starch metabolism I (non-photosynthetic tissue)	0.0380394		lysine degradation I	0.0501949			myo-inositol biosynthesis	0.00942148		choline biosynthesis I	0.00780712		phosphatidylcholine biosynthesis II	0.0206656
beta-caryophyllene biosynthesis	0.0501949		1,4-dihydroxy-2-naphthoate biosynthesis II (plants)	0.0452764		glucosinolate breakdown	0.0573188			choline biosynthesis I	0.00942148		phosphatidylcholine biosynthesis II	0.0128861		melibiose degradation	0.0240323
superpathway of phylloquinone biosynthesis	0.0847174		phenylpropanoid biosynthesis, initial reactions	0.0452764		UDP-D-xylose biosynthesis	0.0752594			flavonol biosynthesis	0.0132681		nitrate reduction II (assimilatory)	0.0275315		sucrose biosynthesis	0.0384952
antheraxanthin and violaxanthin biosynthesis	0.0978936		lysine degradation I	0.0726121		phenylpropanoid biosynthesis	0.0752594			melibiose degradation	0.0195828		chlorophyllide a biosynthesis I	0.0308737		photorespiration	0.0389469
ascorbate biosynthesis III (VTC2 cycle)	0.0978936		superpathway of polyamine biosynthesis	0.0755729		superpathway of phylloquinone biosynthesis	0.0847174			photorespiration	0.0245978		superpathway of phosphatidylcholine biosynthesis	0.0371225		phosphatidylcholine biosynthesis III	0.0451489
siroheme biosynthesis	0.0978936		lysine degradation II	0.0863891		simple coumarins biosynthesis	0.0863189			superpathway of phylloquinone biosynthesis	0.0256925		flavonol biosynthesis	0.0459648		phosphatidylcholine biosynthesis IV	0.0451489
hydroxycinnamic acid tyramine amides biosynthesis	0.0978936		ascorbate biosynthesis I (L-galactose pathway)	0.0896202		ascorbate biosynthesis III (VTC2 cycle)	0.0978936			superpathway of sucrose and starch metabolism II (photosynthetic tissue)	0.0259405		glutathione redox reactions I	0.0481895		superpathway of phosphatidylcholine biosynthesis	0.0575743
ascorbate biosynthesis IV (extended VTC2 cycle)	0.0978936		tRNA charging pathway	0.103084		proline degradation II	0.0978936			nitrate reduction II (assimilatory)	0.0328154		Calvin-Benson-Bassham cycle	0.0499918		aliphatic glucosinolate biosynthesis, side chain elongation cycle	0.0707198
xanthophyll cycle	0.0978936		coenzyme A biosynthesis	0.109846		ascorbate biosynthesis IV (extended VTC2 cycle)	0.0978936			chlorophyllide a biosynthesis I	0.0382867		1D-myo-inositol hexakisphosphate biosynthesis III (Spirodela polyrrhiza)	0.0516538		trans-lycopene biosynthesis II (plants)	0.0707198
acyl-ACP thioesterase pathway	0.0978936		phosphatidylglycerol biosynthesis I (plastid)	0.114652		siroheme biosynthesis	0.0978936			glutathione redox reactions I	0.0569774		trans-lycopene biosynthesis II (plants)	0.0516538		glutathione redox reactions I	0.0739271
fatty acid β-oxidation II (core pathway)	0.102147		phosphatidylglycerol biosynthesis II	0.114652		methylquercetin biosynthesis	0.0978936			trans-lycopene biosynthesis II (plants)	0.0583686		superpathway of sucrose and starch metabolism II (photosynthetic tissue)	0.056271		superpathway of plastoquinone biosynthesis	0.0777127
pentose phosphate pathway (oxidative branch)	0.102147		pantothenate biosynthesis	0.134725		superoxide radicals degradation	0.118696			1,4-dihydroxy-2-naphthoate biosynthesis II (plants)	0.0583686		glycine biosynthesis	0.0606753		superpathway of geranylgeranyldiphosphate biosynthesis I (via mevalonate)	0.085555
GA12 biosynthesis	0.143219		phenylalanine biosynthesis II	0.134725		phosphatidylglycerol biosynthesis I (plastid)	0.138697			1D-myo-inositol hexakisphosphate biosynthesis III (Spirodela polyrrhiza)	0.0583686		superoxide radicals degradation	0.0606753		glucosinolate biosynthesis from trihomomethionine	0.0920827
UDP-L-arabinose biosynthesis I (from UDP-xylose)	0.143219		phospholipases	0.136815		phosphatidylglycerol biosynthesis II	0.138697			glycine biosynthesis	0.0714563		photorespiration	0.0614647		glucosinolate biosynthesis from tetrahomomethionine	0.0920827
β-alanine biosynthesis II	0.153524		starch biosynthesis	0.137424		cardiolipin biosynthesis II	0.143219			superoxide radicals degradation	0.0714563		alanine biosynthesis II	0.0735772		superoxide radicals degradation	0.0920827
superpathway of lysine, threonine and methionine biosynthesis II	0.175461		flavonol biosynthesis	0.137424		superpathway of polyamine biosynthesis	0.153524			glutamine biosynthesis I	0.0828422		alanine degradation III	0.0735772		cyanide degradation	0.0925926
phosphatidylcholine biosynthesis III	0.186288		proanthocyanidin biosynthesis from flavanols	0.139984		UDP-sugars interconversion	0.171104			phytyl diphosphate biosynthesis	0.0833333		glutamine biosynthesis I	0.0735772		sorbitol degradation I	0.0925926
cytokinins 9-N-glucoside biosynthesis	0.186288		ceramide degradation	0.139984		superpathway of KDO2-lipid A biosynthesis	0.186288			GDP-L-galactose biosynthesis	0.0833333		superpathway of carotenoid biosynthesis	0.0745052		GDP-L-galactose biosynthesis	0.0925926
homocysteine and cysteine interconversion	0.186288		xanthophyll cycle	0.139984		CMP-KDO biosynthesis I	0.186288			cyanide degradation	0.0833333		sucrose biosynthesis	0.0750168		4-hydroxyphenylpyruvate biosynthesis	0.0925926
phosphatidylcholine biosynthesis IV	0.186288		acyl-ACP thioesterase pathway	0.139984		cytokinins 7-N-glucoside biosynthesis	0.186288			sorbitol degradation I	0.0833333		sorbitol degradation I	0.0779727		β-carotene biosynthesis	0.0925926
cytokinins 7-N-glucoside biosynthesis	0.186288		allantoin degradation to glyoxylate II	0.139984		putrescine biosynthesis II	0.186288			4-hydroxyphenylpyruvate biosynthesis	0.0833333		GDP-L-galactose biosynthesis	0.0779727		choline biosynthesis I	0.0997478
aldehyde oxidation I	0.186288		ubiquinone-9 biosynthesis (eukaryotic)	0.139984		homocysteine and cysteine interconversion	0.186288			β-carotene biosynthesis	0.0833333		cyanide degradation	0.0779727		glutamine biosynthesis I	0.0997478
lysine biosynthesis VI	0.190025		antheraxanthin and violaxanthin biosynthesis	0.139984		cytokinins 9-N-glucoside biosynthesis	0.186288			superpathway of carotenoid biosynthesis	0.0874001		4-hydroxyphenylpyruvate biosynthesis	0.0779727		superpathway of carotenoid biosynthesis	0.111872
tetrahydrofolate biosynthesis II	0.208694		asparagine biosynthesis III (tRNA-dependent)	0.139984		putrescine biosynthesis I	0.186288			sucrose biosynthesis	0.0911097		β-carotene biosynthesis	0.0779727		geranylgeranyldiphosphate biosynthesis	0.111872
NAD biosynthesis I (from aspartate)	0.227212		hydroxycinnamic acid tyramine amides biosynthesis	0.139984		putrescine biosynthesis IV	0.186288			superpathway of choline biosynthesis	0.104451		flavin biosynthesis I (bacteria)	0.0895912		oxidative ethanol degradation I	0.111872
UDP-N-acetyl-D-glucosamine biosynthesis II	0.227212		allantoin degradation to ureidoglycolate II (ammonia producing)	0.139984		CMP-KDO biosynthesis II (from D-arabinose 5-phosphate)	0.186288			cuticular wax biosynthesis	0.10469		homomethionine biosynthesis	0.0978536		superpathway of phylloquinone biosynthesis	0.122632
phenylpropanoid biosynthesis, initial reactions	0.227212		ascorbate biosynthesis III (VTC2 cycle)	0.139984		gibberellin inactivation	0.190025			gibberellin biosynthesis II (early C-3 hydroxylation)	0.109785		phenylalanine degradation III	0.0978536		homomethionine biosynthesis	0.131381
superpathway of GA12 biosynthesis	0.227212		glutathione redox reactions II	0.139984		superpathway of starch degradation to pyruvate	0.201887			homomethionine biosynthesis	0.109785		gibberellin biosynthesis III (early C-13 hydroxylation)	0.0978536		gibberellin biosynthesis III (early C-13 hydroxylation)	0.131381
glycerol-3-phosphate shuttle	0.227212		proline degradation II	0.139984		phenylpropanoid biosynthesis, initial reactions	0.227212			gibberellin biosynthesis III (early C-13 hydroxylation)	0.109785		gibberellin biosynthesis II (early C-3 hydroxylation)	0.0978536		gibberellin biosynthesis II (early C-3 hydroxylation)	0.131381
starch biosynthesis	0.227546		ascorbate biosynthesis IV (extended VTC2 cycle)	0.139984		glycerol-3-phosphate shuttle	0.227212			oxidative ethanol degradation III	0.13862		superpathway of gibberellin biosynthesis	0.123988		phytate degradation I	0.131381
flavonol biosynthesis	0.227546		siroheme biosynthesis	0.139984		flavonol biosynthesis	0.227546			homoserine biosynthesis	0.13862		oxidative ethanol degradation III	0.123988		cuticular wax biosynthesis	0.133115
flavonoid biosynthesis	0.241653		triacylglycerol biosynthesis	0.14069		aerobic respiration -- electron donor III	0.240241			superpathway of gibberellin biosynthesis	0.13862		gibberellin biosynthesis I (non C-3, non C-13 hydroxylation)	0.123988		nonaprenyl diphosphate biosynthesis	0.133115
pentose phosphate pathway	0.246515		simple coumarins biosynthesis	0.160701		phospholipid biosynthesis II	0.240241			gibberellin biosynthesis I (non C-3, non C-13 hydroxylation)	0.13862		polyisoprenoid biosynthesis	0.123988		glucosinolate biosynthesis from pentahomomethionine	0.133115
trehalose biosynthesis I	0.246515		mevalonate pathway I	0.160701		trehalose biosynthesis I	0.246515			gluconeogenesis	0.147621		glutathione redox reactions II	0.149901		glucosinolate biosynthesis from hexahomomethionine	0.133115
sphingolipid biosynthesis (plants)	0.246515		superpathway of proto- and siroheme biosynthesis	0.173153		superpathway of proto- and siroheme biosynthesis	0.265543			triacylglycerol degradation	0.149283		siroheme biosynthesis	0.149901		ascorbate biosynthesis I (L-galactose pathway)	0.155624
superpathway of proto- and siroheme biosynthesis	0.265543		phenylpropanoid biosynthesis	0.173153		valine biosynthesis	0.266097			ascorbate biosynthesis II (L-gulose pathway)	0.159759		quercetinsulphates biosynthesis	0.149901		glucosinolate biosynthesis from homomethionine	0.155624
glutamine biosynthesis I	0.266097		leucodelphinidin biosynthesis	0.183614		spermine biosynthesis	0.266097			cyanide detoxification	0.159759		cyanide detoxification	0.149901		glucosinolate biosynthesis from dihomomethionine	0.155624
spermine biosynthesis	0.266097		leucopelargonidin and leucocyanidin biosynthesis	0.183614		β-alanine biosynthesis I	0.266097			glutathione redox reactions II	0.159759		proanthocyanidin biosynthesis from flavanols	0.149901		ethanol degradation	0.164893
β-alanine biosynthesis I	0.266097		sucrose degradation III	0.184998		2,4,6-trinitrotoluene degradation	0.266097			aldoxime degradation	0.159759		ascorbate biosynthesis II (L-gulose pathway)	0.149901		homoserine biosynthesis	0.164893
molybdenum cofactor biosynthesis	0.266097		superpathway of phenylalanine and tyrosine biosynthesis	0.187485		myo-inositol biosynthesis	0.266097			ascorbate biosynthesis III (VTC2 cycle)	0.159759		ascorbate biosynthesis III (VTC2 cycle)	0.149901		oxidative ethanol degradation III	0.164893
choline biosynthesis I	0.266097		pentose phosphate pathway (oxidative branch)	0.187485		glutamine biosynthesis I	0.266097			chlorophyll a biosynthesis II	0.159759		methylquercetin biosynthesis	0.149901		polyisoprenoid biosynthesis	0.164893
superpathway of sucrose and starch metabolism II (photosynthetic tissue)	0.269245		UDP-L-arabinose biosynthesis I (from UDP-xylose)	0.202493		molybdenum cofactor biosynthesis	0.266097			siroheme biosynthesis	0.159759		ascorbate biosynthesis IV (extended VTC2 cycle)	0.149901		superpathway of gibberellin biosynthesis	0.164893
sucrose biosynthesis	0.284578		asparagine biosynthesis I	0.202493		superpathway of sucrose and starch metabolism II (photosynthetic tissue)	0.269245			quercetinsulphates biosynthesis	0.159759		ammonia assimilation cycle II	0.151547		gibberellin biosynthesis I (non C-3, non C-13 hydroxylation)	0.164893
superpathway of fatty acid biosynthesis II (plant)	0.284578		cardiolipin biosynthesis II	0.202493		glycolysis I	0.285467			salicylate biosynthesis I	0.159759		superpathway of plastoquinone biosynthesis	0.160463		asparagine biosynthesis III (tRNA-dependent)	0.176653
thiamine biosynthesis II	0.303043		GA12 biosynthesis	0.202493		glycolysis IV (plant cytosol)	0.285467			ascorbate biosynthesis IV (extended VTC2 cycle)	0.159759		simple coumarins biosynthesis	0.180153		pyridoxal 5'-phosphate salvage pathway	0.176653
sinapate ester biosynthesis	0.303043		CDP-diacylglycerol biosynthesis I	0.250777		photosynthesis light reactions	0.297186			phylloquinone biosynthesis	0.159759		tetrapyrrole biosynthesis I	0.180153		galactosylcyclitol biosynthesis	0.176653
spermidine biosynthesis	0.303043		CDP-diacylglycerol biosynthesis II	0.250777		superpathway of isoleucine and valine biosynthesis	0.303043			methylquercetin biosynthesis	0.159759		cholesterol biosynthesis I	0.180274		quercetinsulphates biosynthesis	0.176653
lysine degradation II	0.303043		superpathway of sucrose degradation to pyruvate	0.258334		phytate degradation I	0.303043			proanthocyanidin biosynthesis from flavanols	0.159759		superpathway of proto- and siroheme biosynthesis	0.200707		proanthocyanidin biosynthesis from flavanols	0.176653
phosphatidylcholine biosynthesis II	0.303043		phosphatidylethanolamine biosynthesis I	0.260486		thiamine biosynthesis II	0.303043			glycine betaine biosynthesis III (plants)	0.159759		linoleate biosynthesis I (plants)	0.209478		ascorbate biosynthesis II (L-gulose pathway)	0.176653
fatty acid biosynthesis initiation I	0.338146		putrescine biosynthesis IV	0.260486		spermidine biosynthesis	0.303043			asparagine biosynthesis III (tRNA-dependent)	0.159759		superpathway of flavones and derivatives biosynthesis	0.215873		fatty acid α-oxidation	0.176653
oleate biosynthesis I (plants)	0.338146		homocysteine and cysteine interconversion	0.260486		sinapate ester biosynthesis	0.303043			fatty acid α-oxidation	0.159759		luteolin biosynthesis	0.21625		ascorbate biosynthesis III (VTC2 cycle)	0.176653
oxidative ethanol degradation III	0.338146		CMP-KDO biosynthesis I	0.260486		isoleucine biosynthesis I (from threonine)	0.303043			Calvin-Benson-Bassham cycle	0.161323		melibiose degradation	0.21625		ajugose biosynthesis I (galactinol-dependent)	0.176653
glucosinolate breakdown	0.338146		CMP-KDO biosynthesis II (from D-arabinose 5-phosphate)	0.260486		cytokinins degradation	0.303043			ammonia assimilation cycle II	0.16885		glucosinolate biosynthesis from trihomomethionine	0.239239		methylquercetin biosynthesis	0.176653
polyisoprenoid biosynthesis	0.338146		anthocyanin biosynthesis (pelargonidin 3-O-glucoside, cyanidin 3-O-glucoside)	0.260486		sucrose degradation to ethanol and lactate (anaerobic)	0.304651			mevalonate pathway I	0.200045		glucosinolate biosynthesis from tetrahomomethionine	0.239239		ascorbate biosynthesis IV (extended VTC2 cycle)	0.176653
sulfate reduction II (assimilatory)	0.338146		superpathway of KDO2-lipid A biosynthesis	0.260486		oxidative ethanol degradation III	0.338146			tetrapyrrole biosynthesis I	0.200045		superpathway of choline biosynthesis	0.243019		glutathione redox reactions II	0.176653
homoserine biosynthesis	0.338146		trans-cinnamoyl-CoA biosynthesis	0.260486		sulfate reduction II (assimilatory)	0.338146			simple coumarins biosynthesis	0.200045		pyrimidine deoxyribonucleotides de novo biosynthesis	0.26919		aldoxime degradation	0.176653
valine degradation I	0.341258		putrescine biosynthesis I	0.260486		purine degradation I (aerobic)	0.338146			superpathway of starch degradation to pyruvate	0.20707		leucine degradation I	0.26919		siroheme biosynthesis	0.176653
aerobic respiration -- electron donor II	0.35526		superpathway of sucrose and starch metabolism II (photosynthetic tissue)	0.262784		polyisoprenoid biosynthesis	0.338146			superpathway of proto- and siroheme biosynthesis	0.229361		oxidative ethanol degradation I	0.26919		ajugose biosynthesis II (galactinol-independent)	0.176653
starch degradation	0.359881		sucrose degradation to ethanol and lactate (anaerobic)	0.263624		ethanol degradation	0.338146			UDP-L-arabinose biosynthesis I (from UDP-xylose)	0.229848		gluconeogenesis	0.271031		chlorophyllide a biosynthesis I	0.179212
purine nucleotide metabolism (phosphotransfer and nucleotide modification)	0.359881		isoleucine degradation I	0.270325		fatty acid biosynthesis initiation I	0.338146			luteolin biosynthesis	0.229848		cytokinins 7-N-glucoside biosynthesis	0.277451		UDP-glucose biosynthesis (from glucose 6-phosphate)	0.179212
ammonia assimilation cycle II	0.371498		starch degradation	0.270995		CDP-diacylglycerol biosynthesis II	0.341258			pentose phosphate pathway (oxidative branch)	0.231838		nicotianamine biosynthesis	0.277451		ammonia assimilation cycle II	0.19967
spermine and spermidine degradation III	0.371498		phospholipid biosynthesis II	0.295505		CDP-diacylglycerol biosynthesis I	0.341258			glucosinolate biosynthesis from trihomomethionine	0.263914		free phenylpropanoid acid biosynthesis	0.277451		nitrate reduction II (assimilatory)	0.19967
trans-zeatin biosynthesis	0.371498		homogalacturonan biosynthesis	0.298125		superpathway of sucrose degradation to pyruvate	0.35036			glucosinolate biosynthesis from tetrahomomethionine	0.263914		cytokinins 9-N-glucoside biosynthesis	0.277451		IAA biosynthesis I	0.215507
fatty acid β-oxidation IV (unsaturated, even number)	0.371498		NAD biosynthesis I (from aspartate)	0.314289		aerobic respiration -- electron donor II	0.35526			superpathway of flavones and derivatives biosynthesis	0.267943		thiosulfate disproportionation III (rhodanese)	0.277451		Calvin-Benson-Bassham cycle	0.21836
nitrate reduction II (assimilatory)	0.371498		indole glucosinolate breakdown (active in intact plant cell)	0.314289		starch degradation	0.359881			glycolysis I	0.291758		thioredoxin pathway	0.277451		flavonol biosynthesis	0.22889
fatty acid activation	0.371498		superpathway of GA12 biosynthesis	0.314289		citrulline biosynthesis	0.371498			nicotianamine biosynthesis	0.294121		tyrosine degradation I	0.277451		chorismate biosynthesis	0.235194
cytokinins-O-glucoside biosynthesis	0.378313		benzoate biosynthesis II (CoA-independent, non-β-oxidative)	0.314289		spermine and spermidine degradation III	0.371498			cytokinins 7-N-glucoside biosynthesis	0.294121		chlorophyll cycle	0.277451		simple coumarins biosynthesis	0.235194
tetrapyrrole biosynthesis I	0.403185		tyrosine biosynthesis II	0.314289		ammonia assimilation cycle II	0.371498			putrescine biosynthesis II	0.294121		cysteine biosynthesis I	0.299123		mevalonate pathway I	0.235194
GDP-glucose biosynthesis	0.403185		ornithine biosynthesis	0.314289		pantothenate biosynthesis	0.371498			thiosulfate disproportionation III (rhodanese)	0.294121		pyrimidine ribonucleotides interconversion	0.299123		serine racemization	0.235194
scopoletin biosynthesis	0.403185		folate polyglutamylation II	0.314289		fatty acid activation	0.371498			cytokinins 9-N-glucoside biosynthesis	0.294121		glucosinolate biosynthesis from pentahomomethionine	0.299123		ascorbate glutathione cycle	0.23597
simple coumarins biosynthesis	0.403185		chlorophyllide a biosynthesis I	0.325762		nitrate reduction II (assimilatory)	0.371498			tyrosine degradation I	0.294121		cuticular wax biosynthesis	0.299123		lipid-dependent phytate biosynthesis I (via Ins(1,4,5)P3)	0.252963
superpathway of phosphatidylcholine biosynthesis	0.403185		gibberellin inactivation	0.325762		superpathway of flavones and derivatives biosynthesis	0.390359			chlorophyll cycle	0.294121		nonaprenyl diphosphate biosynthesis	0.299123		luteolin biosynthesis	0.252963
urate degradation to allantoin	0.403185		UDP-glucose biosynthesis (from sucrose)	0.364201		tRNA charging pathway	0.395373			free phenylpropanoid acid biosynthesis	0.294121		glucosinolate biosynthesis from hexahomomethionine	0.299123		GA12 biosynthesis	0.252963
mevalonate pathway I	0.403185		valine biosynthesis	0.364201		5-aminoimidazole ribonucleotide biosynthesis I	0.403185			glycolipid desaturation	0.327894		ascorbate glutathione cycle	0.307152		salvage pathways of purine nucleosides II (plant)	0.25463
triacylglycerol biosynthesis	0.414497		spermine biosynthesis	0.364201		mevalonate pathway I	0.403185			pyrimidine ribonucleotides interconversion	0.327894		glucosinolate biosynthesis from homomethionine	0.32886		abscisic acid glucose ester biosynthesis	0.257002
abscisic acid glucose ester biosynthesis	0.414497		glutamine biosynthesis I	0.364201		pyrimidine salvage pathway	0.403185			glucosinolate biosynthesis from pentahomomethionine	0.327894		glucosinolate biosynthesis from dihomomethionine	0.32886		pentose phosphate pathway (oxidative branch)	0.271031
superpathway of glyoxylate cycle	0.422961		myo-inositol biosynthesis	0.364201		tetrapyrrole biosynthesis I	0.403185			glucosinolate biosynthesis from hexahomomethionine	0.327894		ascorbate biosynthesis I (L-galactose pathway)	0.32886		pyruvate fermentation to ethanol II	0.306821
linoleate biosynthesis I (plants)	0.433289		uridine-5'-phosphate biosynthesis	0.364201		triacylglycerol biosynthesis	0.414497			flavin biosynthesis I (bacteria)	0.327894		UDP-N-acetyl-D-glucosamine biosynthesis II	0.3339		acetaldehyde biosynthesis I	0.306821
methionine biosynthesis II	0.433289		monoterpene biosynthesis	0.364201		methylglyoxal degradation I	0.433289			cysteine biosynthesis I	0.327894		folate polyglutamylation II	0.3339		aerobic respiration -- electron donor II	0.317755
cyanate degradation	0.433289		β-alanine biosynthesis I	0.364201		linoleate biosynthesis I (plants)	0.433289			starch degradation	0.346701		NAD biosynthesis I (from aspartate)	0.3339		cytokinins 9-N-glucoside biosynthesis	0.322234
glutathione redox reactions I	0.433289		heme biosynthesis I	0.380074		pentose phosphate pathway (oxidative branch)	0.433289			ascorbate glutathione cycle	0.352448		glycine cleavage complex	0.3339		thiosulfate disproportionation III (rhodanese)	0.322234
galactose degradation I (Leloir pathway)	0.461888		trehalose biosynthesis I	0.406558		methionine biosynthesis II	0.433289			ferulate and sinapate biosynthesis	0.353059		1,4-dihydroxy-2-naphthoate biosynthesis II (plants)	0.3339		free phenylpropanoid acid biosynthesis	0.322234
glycine biosynthesis	0.461888		pentose phosphate pathway	0.406558		cyanate degradation	0.433289			glycolipid biosynthesis	0.353059		glycolipid biosynthesis	0.3339		putrescine biosynthesis II	0.322234
pyruvate fermentation to ethanol II	0.461888		isoleucine biosynthesis I (from threonine)	0.410503		glutathione redox reactions I	0.433289			glycine cleavage complex	0.353059		ferulate and sinapate biosynthesis	0.3339		chlorophyll cycle	0.322234
acetaldehyde biosynthesis I	0.461888		sinapate ester biosynthesis	0.410503		pyruvate fermentation to ethanol II	0.461888			NAD biosynthesis I (from aspartate)	0.353059		UDP-glucose biosynthesis (from glucose 6-phosphate)	0.358249		thioredoxin pathway	0.322234
phospholipid biosynthesis II	0.463527		thiamine biosynthesis II	0.410503		acetaldehyde biosynthesis I	0.461888			folate polyglutamylation II	0.353059		phospholipid desaturation	0.385964		tyrosine degradation I	0.322234
superpathway of carotenoid biosynthesis	0.489057		tyrosine biosynthesis I	0.410503		superpathway of citrulline metabolism	0.461888			folate polyglutamylation I	0.359385		heme biosynthesis I	0.415503		cytokinins 7-N-glucoside biosynthesis	0.322234
oxidative ethanol degradation I	0.489057		spermidine biosynthesis	0.410503		leucopelargonidin and leucocyanidin biosynthesis	0.466751			ascorbate biosynthesis I (L-galactose pathway)	0.359385		starch biosynthesis	0.415503		nicotianamine biosynthesis	0.322234
cellulose biosynthesis	0.489895		superpathway of isoleucine and valine biosynthesis	0.410503		leucodelphinidin biosynthesis	0.466751			glucosinolate biosynthesis from dihomomethionine	0.359385		phytate degradation I	0.433983		superpathway of choline biosynthesis	0.33355
isoleucine degradation I	0.514868		phytate degradation I	0.410503		leucine degradation I	0.489057			glucosinolate biosynthesis from homomethionine	0.359385		lysine degradation II	0.433983		superpathway of geranylgeranyldiphosphate biosynthesis II (via MEP)	0.343635
flavin biosynthesis I (bacteria)	0.514868		pyrimidine ribonucleotides de novo biosynthesis	0.432492		oxidative ethanol degradation I	0.489057			superpathway of geranylgeranyldiphosphate biosynthesis I (via mevalonate)	0.370317		serine biosynthesis	0.433983		superpathway of flavones and derivatives biosynthesis	0.364793
nonaprenyl diphosphate biosynthesis	0.514868		aerobic respiration -- electron donor II	0.443892		leucine biosynthesis	0.489057			UDP-glucose biosynthesis (from glucose 6-phosphate)	0.390327		tyrosine biosynthesis I	0.433983		cysteine biosynthesis I	0.377124
cuticular wax biosynthesis	0.514868		glucosinolate breakdown	0.453455		oxygenic photosynthesis	0.504351			lysine biosynthesis VI	0.390327		pentose phosphate pathway	0.443177		pyrimidine ribonucleotides interconversion	0.377124
superpathway of polyamine biosynthesis	0.514868		fatty acid biosynthesis initiation I	0.453455		isoleucine degradation I	0.514868			phospholipid biosynthesis II	0.405214		salvage pathways of purine nucleosides II (plant)	0.443177		glycolipid desaturation	0.377124
superpathway of sucrose and starch metabolism I (non-photosynthetic tissue)	0.515635		pyridine nucleotide cycling (plants)	0.453455		nonaprenyl diphosphate biosynthesis	0.514868			phosphatidylcholine biosynthesis I	0.407103		pyrimidine ribonucleotides de novo biosynthesis	0.470118		flavin biosynthesis I (bacteria)	0.377124
homogalacturonan biosynthesis	0.539386		polyisoprenoid biosynthesis	0.453455		flavin biosynthesis I (bacteria)	0.514868			alanine degradation III	0.407103		pentose phosphate pathway (non-oxidative branch)	0.478268		stachyose biosynthesis	0.377124
chlorophyllide a biosynthesis I	0.562677		heme biosynthesis from uroporphyrinogen-III I	0.453455		β-alanine biosynthesis II	0.514868			phospholipid desaturation	0.407103		sulfate activation for sulfonation	0.478268		glycine cleavage complex	0.385113
gibberellin inactivation	0.562677		oleate biosynthesis I (plants)	0.453455		pyrimidine ribonucleotides interconversion	0.514868			alanine biosynthesis II	0.407103		epoxysqualene biosynthesis	0.478268		folate polyglutamylation II	0.385113
suberin biosynthesis	0.562677		oxidative ethanol degradation III	0.453455		superpathway of sucrose and starch metabolism I (non-photosynthetic tissue)	0.515635			superpathway of plastoquinone biosynthesis	0.450078		sulfate reduction II (assimilatory)	0.478268		superpathway of GA12 biosynthesis	0.385113
ureide biosynthesis	0.562677		superpathway of fatty acid biosynthesis II (plant)	0.457816		superpathway of leucine, valine, and isoleucine biosynthesis	0.539386			heme biosynthesis I	0.450078		ethanol degradation	0.478268		1,4-dihydroxy-2-naphthoate biosynthesis II (plants)	0.385113
UDP-sugars interconversion	0.576854		superpathway of phylloquinone biosynthesis	0.457816		homogalacturonan biosynthesis	0.539386			threonine biosynthesis	0.450078		homoserine biosynthesis	0.478268		lipid-dependent phytate biosynthesis II (via Ins(1,3,4)P3)	0.385113
photosynthesis light reactions	0.577302		sucrose biosynthesis	0.457816		methionine salvage pathway	0.539386			serine biosynthesis	0.456656		glucosinolate breakdown	0.478268		superpathway of lipid-dependent phytate biosynthesis	0.385113
phospholipases	0.577302		ammonia assimilation cycle II	0.493296		NAD/NADH phosphorylation and dephosphorylation	0.562559			phenylalanine degradation III	0.456656		coenzyme A biosynthesis	0.478268		ferulate and sinapate biosynthesis	0.385113
superpathway of plastoquinone biosynthesis	0.605816		spermine and spermidine degradation III	0.493296		UDP-glucose biosynthesis (from glucose 6-phosphate)	0.562677			trehalose degradation II (trehalase)	0.456656		superpathway of phylloquinone biosynthesis	0.496272		NAD biosynthesis I (from aspartate)	0.385113
threonine biosynthesis	0.605816		methyl indole-3-acetate interconversion	0.493296		superpathway of cytosolic glycolysis (plants), pyruvate dehydrogenase and TCA cycle	0.581004			lysine degradation II	0.456656		glyoxylate cycle	0.496272		glycolipid biosynthesis	0.385113
heme biosynthesis I	0.605816		fatty acid activation	0.493296		tetrahydrofolate biosynthesis II	0.584801			cytokinins degradation	0.456656		fatty acid activation	0.519108		gluconeogenesis	0.387504
superpathway of flavones and derivatives biosynthesis	0.622272		arginine biosynthesis I	0.493296		ethylene biosynthesis from methionine	0.584801			phytate degradation I	0.456656		methyl indole-3-acetate interconversion	0.519108		homogalacturonan biosynthesis	0.411201
cholesterol biosynthesis I	0.625777		trans-zeatin biosynthesis	0.493296		superpathway of pantothenate and coenzymeA biosynthesis	0.584801			glycolysis IV (plant cytosol)	0.473104		citrulline biosynthesis	0.519108		folate polyglutamylation I	0.411201
salvage pathways of purine nucleosides II (plant)	0.625777		nitrate reduction II (assimilatory)	0.493296		superpathway of plastoquinone biosynthesis	0.605816			salvage pathways of purine nucleosides II (plant)	0.478704		phospholipid biosynthesis II	0.555919		triacylglycerol degradation	0.412225
sucrose degradation III	0.632658		arginine biosynthesis II (acetyl cycle)	0.493296		starch biosynthesis	0.605816			pentose phosphate pathway	0.478704		mevalonate pathway I	0.556769		starch degradation	0.412225
phenylpropanoid biosynthesis	0.644736		citrulline biosynthesis	0.493296		heme biosynthesis I	0.605816			cholesterol biosynthesis I	0.478704		galactose degradation II	0.556769		alanine biosynthesis II	0.442186
UDP-D-xylose biosynthesis	0.644736		fatty acid β-oxidation IV (unsaturated, even number)	0.493296		salvage pathways of purine nucleosides II (plant)	0.625777			leucopelargonidin and leucocyanidin biosynthesis	0.484769		glucosinolate biosynthesis from phenylalanine	0.556769		phospholipid desaturation	0.442186
jasmonic acid biosynthesis	0.644736		TCA cycle variation III (eukaryotic)	0.5293		sphingolipid biosynthesis (plants)	0.625777			leucodelphinidin biosynthesis	0.484769		urate degradation to allantoin	0.556769		alanine degradation III	0.442186
sucrose degradation to ethanol and lactate (anaerobic)	0.650193		valine degradation I	0.529694		purine nucleotides de novo biosynthesis II	0.625777			sulfate activation for sulfonation	0.502089		valine degradation I	0.56965		phosphatidylcholine biosynthesis I	0.442186
very long chain fatty acid biosynthesis	0.662744		5-aminoimidazole ribonucleotide biosynthesis I	0.530251		pentose phosphate pathway	0.625777			epoxysqualene biosynthesis	0.502089		cellulose biosynthesis	0.587913		lysine biosynthesis VI	0.444342
superpathway of choline biosynthesis	0.679848		trans,trans-farnesyl diphosphate biosynthesis	0.530251		sucrose degradation III	0.632658			coenzyme A biosynthesis	0.502089		superpathway of starch degradation to pyruvate	0.590489		superpathway of starch degradation to pyruvate	0.450962
CDP-diacylglycerol biosynthesis II	0.71152		tetrapyrrole biosynthesis I	0.530251		jasmonic acid biosynthesis	0.644736			sulfate reduction II (assimilatory)	0.502089		pentose phosphate pathway (oxidative branch)	0.591499		NAD/NADH phosphorylation and dephosphorylation	0.452457
CDP-diacylglycerol biosynthesis I	0.71152		triacylglycerol degradation	0.55219		pyrimidine ribonucleotides de novo biosynthesis	0.644736			polyisoprenoid biosynthesis	0.502089		fatty acid β-oxidation II (core pathway)	0.591499		serine biosynthesis	0.493987
oxygenic photosynthesis	0.720936		glycolysis IV (plant cytosol)	0.560234		sucrose biosynthesis	0.662744			pyrimidine ribonucleotides de novo biosynthesis	0.506409		triacylglycerol degradation	0.592345		lysine degradation II	0.493987
superpathway of sucrose degradation to pyruvate	0.722141		glutathione redox reactions I	0.564527		superpathway of fatty acid biosynthesis II (plant)	0.662744			glyoxylate cycle	0.533146		purine nucleotide metabolism (phosphotransfer and nucleotide modification)	0.592345		phenylalanine degradation III	0.493987
isoleucine biosynthesis I	0.726171		methionine biosynthesis II	0.564527		tryptophan biosynthesis	0.679848			citrulline biosynthesis	0.543744		starch degradation	0.592345		cytokinins degradation	0.493987
aerobic respiration -- electron donor III	0.72633		linoleate biosynthesis I (plants)	0.564527		valine degradation I	0.71152			methyl indole-3-acetate interconversion	0.543744		superpathway of geranylgeranyldiphosphate biosynthesis I (via mevalonate)	0.614142		trehalose degradation II (trehalase)	0.493987
phosphatidylglycerol biosynthesis II	0.740086		cyanate degradation	0.564527		purine nucleotide metabolism (phosphotransfer and nucleotide modification)	0.726171			5-aminoimidazole ribonucleotide biosynthesis I	0.581933		glycolysis IV (plant cytosol)	0.618544		linalool biosynthesis	0.493987
IAA biosynthesis I	0.740086		fatty acid β-oxidation II (core pathway)	0.564527		triacylglycerol degradation	0.726171			serine racemization	0.581933		superpathway of sucrose and starch metabolism I (non-photosynthetic tissue)	0.618544		aerobic respiration -- electron donor III	0.499323
superpathway of geranylgeranyldiphosphate biosynthesis I (via mevalonate)	0.740086		superpathway of geranylgeranyldiphosphate biosynthesis I (via mevalonate)	0.573923		isoleucine biosynthesis I	0.726171			abscisic acid biosynthesis	0.581933		glycolysis I	0.618544		threonine biosynthesis	0.507371
phosphatidylglycerol biosynthesis I (plastid)	0.740086		Fe(III)-reduction and Fe(II) transport	0.596318		cytokinins-O-glucoside biosynthesis	0.740086			GDP-glucose biosynthesis	0.581933		superpathway of citrulline metabolism	0.623522		galactose degradation III	0.512024
glycolysis IV (plant cytosol)	0.765172		superoxide radicals degradation	0.596318		superpathway of geranylgeranyldiphosphate biosynthesis I (via mevalonate)	0.740086			pyrimidine salvage pathway	0.581933		acetaldehyde biosynthesis I	0.623522		cholesterol biosynthesis I	0.537106
superpathway of starch degradation to pyruvate	0.769957		glycine biosynthesis	0.596318		formylTHF biosynthesis II	0.753299			galactose degradation II	0.581933		pyruvate fermentation to ethanol II	0.623522		pentose phosphate pathway	0.537106
leucodelphinidin biosynthesis	0.799823		pyruvate fermentation to ethanol II	0.596318		photorespiration	0.765848			glucosinolate biosynthesis from phenylalanine	0.581933		Fe(III)-reduction and Fe(II) transport	0.623522		glucosinolate breakdown	0.541
leucopelargonidin and leucocyanidin biosynthesis	0.799823		acetaldehyde biosynthesis I	0.596318		abscisic acid glucose ester biosynthesis	0.765848			urate degradation to allantoin	0.581933		leucine biosynthesis	0.65305		epoxysqualene biosynthesis	0.541
plant sterol biosynthesis	0.819712		superpathway of citrulline metabolism	0.596318		galactose degradation III	0.777764			valine degradation I	0.607294		geranylgeranyldiphosphate biosynthesis	0.65305		sulfate activation for sulfonation	0.541
gluconeogenesis	0.828909		acyl-CoA hydrolysis	0.596318		superpathway of lysine, threonine and methionine biosynthesis II	0.777764			NAD/NADH phosphorylation and dephosphorylation	0.607572		glucosinolate biosynthesis from tryptophan	0.65305		sulfate reduction II (assimilatory)	0.541
Calvin-Benson-Bassham cycle	0.837642		superpathway of cytosolic glycolysis (plants), pyruvate dehydrogenase and TCA cycle	0.610562		gluconeogenesis	0.828909			linoleate biosynthesis I (plants)	0.616943		triacylglycerol biosynthesis	0.655055		coenzyme A biosynthesis	0.541
NAD/NADH phosphorylation and dephosphorylation	0.853804		leucine biosynthesis	0.625803		Calvin-Benson-Bassham cycle	0.837642			isoleucine biosynthesis I	0.629954		galactose degradation III	0.674188		superpathway of proto- and siroheme biosynthesis	0.56559
TCA cycle variation III (eukaryotic)	0.861277		superpathway of aspartate and asparagine biosynthesis	0.625803		phospholipases	0.861277			superpathway of citrulline metabolism	0.649036		β-alanine biosynthesis II	0.680275		pyrimidine ribonucleotides de novo biosynthesis	0.56559
quercetin glucoside biosynthesis (Arabidopsis)	0.88757		superpathway of carotenoid biosynthesis	0.625803		TCA cycle variation III (eukaryotic)	0.861277			Fe(III)-reduction and Fe(II) transport	0.649036		glycolipid desaturation	0.680275		folate transformations	0.56559
superpathway of cytosolic glycolysis (plants), pyruvate dehydrogenase and TCA cycle	0.893404		glucosinolate biosynthesis from tryptophan	0.625803		quercetin glucoside biosynthesis (Arabidopsis)	0.88757			IAA biosynthesis I	0.65159		isoleucine degradation I	0.680275		UDP-D-xylose biosynthesis	0.56559
glycolysis I	0.940301		leucine degradation I	0.625803		superpathway of phenylalanine, tyrosine and tryptophan biosynthesis	0.893331			formylTHF biosynthesis II	0.672215		stachyose biosynthesis	0.680275		glycolysis I	0.570307
homogalacturonan degradation	0.987279		superpathway of lysine, threonine and methionine biosynthesis II	0.634491		superpathway of glyoxylate cycle	0.913595			pyrimidine deoxyribonucleotides de novo biosynthesis	0.678455		homogalacturonan biosynthesis	0.705376		trans-zeatin biosynthesis	0.583667
			glycolipid desaturation	0.653147		homogalacturonan degradation	0.92903			geranylgeranyldiphosphate biosynthesis	0.678455		superpathway of leucine, valine, and isoleucine biosynthesis	0.705376		methyl indole-3-acetate interconversion	0.583667
			nonaprenyl diphosphate biosynthesis	0.653147		cellulose biosynthesis	0.933641			glucosinolate biosynthesis from tryptophan	0.678455		folate polyglutamylation I	0.705376		galactose degradation II	0.622386
			flavin biosynthesis I (bacteria)	0.653147						oxidative ethanol degradation I	0.678455		methionine salvage pathway	0.705376		glucosinolate biosynthesis from phenylalanine	0.622386
			β-alanine biosynthesis II	0.653147						leucine degradation I	0.678455		leucodelphinidin biosynthesis	0.709879		tetrapyrrole biosynthesis I	0.622386
			pyrimidine ribonucleotides interconversion	0.653147						triacylglycerol biosynthesis	0.691846		leucopelargonidin and leucocyanidin biosynthesis	0.709879		GDP-glucose biosynthesis	0.622386
			cuticular wax biosynthesis	0.653147						superpathway of sucrose degradation to pyruvate	0.703095		superpathway of glyoxylate cycle	0.723385		abscisic acid biosynthesis	0.622386
			superpathway of glyoxylate cycle	0.676007						superpathway of polyamine biosynthesis	0.705421		superpathway of geranylgeranyldiphosphate biosynthesis II (via MEP)	0.726474		trans,trans-farnesyl diphosphate biosynthesis	0.622386
			methionine salvage pathway	0.678506						nonaprenyl diphosphate biosynthesis	0.705421		ureide biosynthesis	0.728518		urate degradation to allantoin	0.622386
			superpathway of leucine, valine, and isoleucine biosynthesis	0.678506						isoleucine degradation I	0.705421		lysine biosynthesis VI	0.728518		linoleate biosynthesis I (plants)	0.657521
			superpathway of flavones and derivatives biosynthesis	0.683874						β-alanine biosynthesis II	0.705421		methylerythritol phosphate pathway	0.728518		valine degradation I	0.666745
			superpathway of starch degradation to pyruvate	0.692551						superpathway of lysine, threonine and methionine biosynthesis II	0.710504		suberin biosynthesis	0.728518		isoleucine biosynthesis I	0.688877
			methylerythritol phosphate pathway	0.702022						homogalacturonan biosynthesis	0.730138		ethylene biosynthesis from methionine	0.749852		Fe(III)-reduction and Fe(II) transport	0.689403
			lysine biosynthesis VI	0.702022						aerobic respiration -- electron donor II	0.75124		superpathway of pantothenate and coenzymeA biosynthesis	0.749852		phospholipid biosynthesis II	0.695066
			choline biosynthesis III	0.702022						suberin biosynthesis	0.752792		sucrose degradation to ethanol and lactate (anaerobic)	0.761724		sucrose degradation to ethanol and lactate (anaerobic)	0.695089
			aerobic respiration -- electron donor III	0.716791						methylerythritol phosphate pathway	0.752792		threonine biosynthesis	0.76952		glucosinolate biosynthesis from tryptophan	0.718331
			superpathway of plastoquinone biosynthesis	0.74405						ureide biosynthesis	0.752792		superpathway of sucrose degradation to pyruvate	0.774476		leucine degradation I	0.718331
			salvage pathways of purine nucleosides II (plant)	0.762799						choline biosynthesis III	0.752792		trehalose biosynthesis I	0.78765		pyrimidine deoxyribonucleotides de novo biosynthesis	0.718331
			purine nucleotides de novo biosynthesis II	0.762799						superpathway of cytosolic glycolysis (plants), pyruvate dehydrogenase and TCA cycle	0.752907		NAD/NADH phosphorylation and dephosphorylation	0.797871		formylTHF biosynthesis II	0.729527
			photosynthesis light reactions	0.776178						superpathway of geranylgeranyldiphosphate biosynthesis II (via MEP)	0.760901		folate transformations	0.804362		superpathway of polyamine biosynthesis	0.744578
			UDP-D-xylose biosynthesis	0.780184						tetrahydrofolate biosynthesis II	0.773555		phenylpropanoid biosynthesis	0.804362		isoleucine degradation I	0.744578
			jasmonic acid biosynthesis	0.780184						superpathway of pantothenate and coenzymeA biosynthesis	0.773555		UDP-D-xylose biosynthesis	0.804362		β-alanine biosynthesis II	0.744578
			very long chain fatty acid biosynthesis	0.796302						flavonoid biosynthesis	0.790149		TCA cycle variation III (eukaryotic)	0.810014		triacylglycerol biosynthesis	0.748118
			superpathway of choline biosynthesis	0.811246						aerobic respiration -- electron donor III	0.801377		superpathway of cytosolic glycolysis (plants), pyruvate dehydrogenase and TCA cycle	0.815009		glycolysis IV (plant cytosol)	0.752234
			UDP-sugars interconversion	0.815533						trehalose biosynthesis I	0.810021		sucrose degradation III	0.85235		sucrose degradation III	0.762216
			superpathway of phenylalanine, tyrosine and tryptophan biosynthesis	0.83223						purine nucleotides de novo biosynthesis II	0.810021		quercetin glucoside biosynthesis (Arabidopsis)	0.85235		quercetin glucoside biosynthesis (Arabidopsis)	0.762216
			isoleucine biosynthesis I	0.849851						sucrose degradation to ethanol and lactate (anaerobic)	0.819806		CDP-diacylglycerol biosynthesis II	0.859113		superpathway of lysine, threonine and methionine biosynthesis II	0.765606
			purine nucleotide metabolism (phosphotransfer and nucleotide modification)	0.849851						cellulose biosynthesis	0.822723		CDP-diacylglycerol biosynthesis I	0.859113		ureide biosynthesis	0.789994
			cytokinins-O-glucoside biosynthesis	0.860888						folate transformations	0.826		isoleucine biosynthesis I	0.870228		methylerythritol phosphate pathway	0.789994
			photorespiration	0.880602						phenylpropanoid biosynthesis	0.826		phosphatidylglycerol biosynthesis I (plastid)	0.880472		choline biosynthesis III	0.789994
			abscisic acid glucose ester biosynthesis	0.880602						TCA cycle variation III (eukaryotic)	0.839364		phosphatidylglycerol biosynthesis II	0.880472		gibberellin inactivation	0.789994
			galactose degradation III	0.889392						CDP-diacylglycerol biosynthesis I	0.877617		cytokinins-O-glucoside biosynthesis	0.880472		suberin biosynthesis	0.789994
			oxygenic photosynthesis	0.910965						CDP-diacylglycerol biosynthesis II	0.877617		IAA biosynthesis I	0.880472		leucodelphinidin biosynthesis	0.797452
			superpathway of geranylgeranyldiphosphate biosynthesis II (via MEP)	0.912086						sucrose degradation III	0.877943		formylTHF biosynthesis II	0.889911		leucopelargonidin and leucocyanidin biosynthesis	0.797452
			glycolysis I	0.913652						purine nucleotide metabolism (phosphotransfer and nucleotide modification)	0.887936		superpathway of lysine, threonine and methionine biosynthesis II	0.906625		superpathway of sucrose degradation to pyruvate	0.802522
			Rubisco shunt	0.918571						phosphatidylglycerol biosynthesis II	0.89739		aerobic respiration -- electron donor III	0.912403		superpathway of pantothenate and coenzymeA biosynthesis	0.809592
			gluconeogenesis	0.92458						cytokinins-O-glucoside biosynthesis	0.89739		Rubisco shunt	0.932859		heme biosynthesis I	0.827369
			Calvin-Benson-Bassham cycle	0.930149						phosphatidylglycerol biosynthesis I (plastid)	0.89739		plant sterol biosynthesis	0.932859		trehalose biosynthesis I	0.843495
			ascorbate glutathione cycle	0.935309						superpathway of glyoxylate cycle	0.914183		flavonoid biosynthesis	0.93818		jasmonic acid biosynthesis	0.858122
			NAD/NADH phosphorylation and dephosphorylation	0.94009						galactose degradation III	0.921251		UDP-sugars interconversion	0.952432		phenylpropanoid biosynthesis	0.858122
			quercetin glucoside biosynthesis (Arabidopsis)	0.959214						Rubisco shunt	0.944703		aerobic respiration -- electron donor II	0.955609		glyoxylate cycle	0.871388
			cellulose biosynthesis	0.981153						plant sterol biosynthesis	0.944703		homogalacturonan degradation	0.998974		cellulose biosynthesis	0.874661
			homogalacturonan degradation	0.986929						superpathway of sucrose and starch metabolism I (non-photosynthetic tissue)	0.948331					TCA cycle variation III (eukaryotic)	0.880806
										UDP-sugars interconversion	0.964348					superpathway of sucrose and starch metabolism I (non-photosynthetic tissue)	0.890496
										quercetin glucoside biosynthesis (Arabidopsis)	0.975107					CDP-diacylglycerol biosynthesis II	0.904226
																CDP-diacylglycerol biosynthesis I	0.904226
																purine nucleotide metabolism (phosphotransfer and nucleotide modification)	0.913199
																superpathway of phenylalanine, tyrosine and tryptophan biosynthesis	0.91961
																superpathway of cytosolic glycolysis (plants), pyruvate dehydrogenase and TCA cycle	0.919969
																phosphatidylglycerol biosynthesis I (plastid)	0.921335
																phosphatidylglycerol biosynthesis II	0.921335
																cytokinins-O-glucoside biosynthesis	0.921335
																UDP-sugars interconversion	0.922556
																superpathway of glyoxylate cycle	0.941774
																plant sterol biosynthesis	0.960559
																flavonoid biosynthesis	0.964271
																homogalacturonan degradation	0.999736

## Sheet: Mediterranean
UP-REGULATED											DOWN-REGULATED
Wounding			S. littoralis			P. brassicae					Wounding			S. littoralis			P. brassicae
Pathway name	P value		Pathway name	P value		Pathway name	P value				Path	P value		Pathway name	P value		Pathway name	P value
photosynthesis light reactions	0.00981894		oxygenic photosynthesis	0.000865671		mevalonate pathway I	0.00070183				photosynthesis light reactions	1.39944e-06		oxygenic photosynthesis	4.78732e-08		photosynthesis light reactions	6.60034e-08
1,4-dihydroxy-2-naphthoate biosynthesis II	0.0221755		superpathway of sucrose degradation to pyruvate	0.0091636		tRNA charging pathway	0.0150873				oxygenic photosynthesis	1.76372e-05		photosynthesis light reactions	4.99536e-08		oxygenic photosynthesis	2.6094e-07
oxygenic photosynthesis	0.0258964		sucrose degradation to ethanol and lactate (anaerobic)	0.00997289		superpathway of geranylgeranyldiphosphate biosynthesis I (via mevalonate)	0.0284536				glutathione redox reactions I	0.00282945		glutathione redox reactions I	0.000150982		ethanol degradation	0.00384872
monoterpene biosynthesis	0.0321941		gluconeogenesis	0.0127809		superpathway of sucrose and starch metabolism I (non-photosynthetic tissue)	0.0343917				folate polyglutamylation II	0.00879894		superpathway of carotenoid biosynthesis	0.000616025		oxidative ethanol degradation I	0.00469295
chlorophyllide a biosynthesis I	0.0416527		Calvin-Benson-Bassham cycle	0.0146988		13-LOX and 13-HPL pathway	0.0375145				ferulate and sinapate biosynthesis	0.00879894		trans-lycopene biosynthesis II (plants)	0.00143517		aerobic respiration -- electron donor III	0.00514955
superpathway of sucrose and starch metabolism I (non-photosynthetic tissue)	0.0484355		mevalonate pathway I	0.0176879		baruol biosynthesis	0.045809				cyanide detoxification	0.0102304		cyanate degradation	0.0098315		folate polyglutamylation II	0.00699955
baruol biosynthesis	0.0497076		putrescine biosynthesis II	0.0191327		epoxysqualene biosynthesis	0.0485495				pyridoxal 5'-phosphate salvage pathway	0.0102304		aerobic respiration -- electron donor II	0.0105591		aerobic respiration -- electron donor II	0.00791947
volatile benzenoid ester biosynthesis	0.0497076		photosynthesis light reactions	0.0216386		jasmonic acid biosynthesis	0.0603123				aerobic respiration -- electron donor II	0.0147027		cyanide detoxification	0.0180343		cyanate degradation	0.0144851
tRNA charging pathway	0.0693305		superpathway of sucrose and starch metabolism I (non-photosynthetic tissue)	0.0364901		nitrate reduction II (assimilatory)	0.0605932				cyanate degradation	0.0190944		asparagine biosynthesis III (tRNA-dependent)	0.0180343		galactose degradation III	0.014763
mevalonate pathway I	0.084864		glycolysis IV (plant cytosol)	0.0364901		plant sterol biosynthesis	0.0611262				galactose degradation III	0.0222517		pyridoxal 5'-phosphate salvage pathway	0.0180343		NAD/NADH phosphorylation and dephosphorylation	0.0181834
5-aminoimidazole ribonucleotide biosynthesis I	0.084864		glycolysis I	0.0364901		2-ketoglutarate dehydrogenase complex	0.0895408				oxidative ethanol degradation I	0.0351976		NAD biosynthesis I (from aspartate)	0.0195429		pyruvate fermentation to ethanol II	0.0201665
ascorbate biosynthesis III (VTC2 cycle)	0.0969674		uridine-5'-phosphate biosynthesis	0.0442431		ascorbate biosynthesis III (VTC2 cycle)	0.0895408				ethanol degradation	0.0391401		folate polyglutamylation II	0.0195429		acetaldehyde biosynthesis I	0.0201665
salicylate biosynthesis I	0.0969674		superpathway of polyamine biosynthesis	0.045158		ascorbate biosynthesis IV (extended VTC2 cycle)	0.0895408				homoserine biosynthesis	0.0391401		aerobic respiration -- electron donor III	0.0289839		sucrose biosynthesis	0.0400412
ascorbate biosynthesis IV (extended VTC2 cycle)	0.0969674		tRNA charging pathway	0.0456688		glutathione redox reactions II	0.0895408				pyrimidine ribonucleotides interconversion	0.0454738		flavin biosynthesis I (bacteria)	0.0302696		methyl indole-3-acetate interconversion	0.0443542
2-ketoglutarate dehydrogenase complex	0.0969674		volatile benzenoid ester biosynthesis	0.0589669		glutathione biosynthesis	0.0895408				free phenylpropanoid acid biosynthesis	0.0534665		Calvin-Benson-Bassham cycle	0.0368962		folate polyglutamylation I	0.0445361
phospholipid biosynthesis II	0.099173		13-LOX and 13-HPL pathway	0.0595888		aldoxime degradation	0.0895408				thiosulfate disproportionation III (rhodanese)	0.0534665		triacylglycerol degradation	0.0411993		superpathway of sucrose and starch metabolism II (photosynthetic tissue)	0.0451696
superpathway of sucrose degradation to pyruvate	0.100138		phosphatidylglycerol biosynthesis I (plastid)	0.0628178		TCA cycle variation III (eukaryotic)	0.0929018				folate polyglutamylation I	0.0572434		NAD/NADH phosphorylation and dephosphorylation	0.051103		thiosulfate disproportionation III (rhodanese)	0.0460436
cyanate degradation	0.100456		phosphatidylglycerol biosynthesis II	0.0628178		photosynthesis light reactions	0.0929018				aerobic respiration -- electron donor III	0.0597153		superoxide radicals degradation	0.0657679		trans-lycopene biosynthesis II (plants)	0.072073
lupeol biosynthesis	0.13369		chlorophyllide a biosynthesis I	0.0637878		isoleucine biosynthesis I	0.103434				UDP-glucose biosynthesis (from glucose 6-phosphate)	0.0704821		polyisoprenoid biosynthesis	0.0803794		ferulate and sinapate biosynthesis	0.072073
α-amyrin biosynthesis	0.13369		phospholipid biosynthesis II	0.0702613		phosphatidylglycerol biosynthesis II	0.113214				tetrapyrrole biosynthesis I	0.0720944		sulfate activation for sulfonation	0.0803794		NAD biosynthesis I (from aspartate)	0.072073
phosphatidylglycerol biosynthesis II	0.135769		tetrahydrofolate biosynthesis II	0.0742344		phosphatidylglycerol biosynthesis I (plastid)	0.113214				serine racemization	0.0720944		epoxysqualene biosynthesis	0.0803794		glutathione redox reactions I	0.0758384
phosphatidylglycerol biosynthesis I (plastid)	0.135769		sulfate activation for sulfonation	0.0764503		α-amyrin biosynthesis	0.116705				superpathway of phosphatidylcholine biosynthesis	0.0720944		thiosulfate disproportionation III (rhodanese)	0.0898857		triacylglycerol degradation	0.0771907
melibiose degradation	0.141899		homoserine biosynthesis	0.0764503		lupeol biosynthesis	0.116705				urate degradation to allantoin	0.0720944		chlorophyll cycle	0.0898857		superpathway of plastoquinone biosynthesis	0.0801586
uracil degradation (reductive)	0.141899		triacylglycerol biosynthesis	0.078664		sucrose degradation III	0.122959				galactose degradation II	0.0720944		cholesterol biosynthesis I	0.100449		GDP-L-galactose biosynthesis	0.0935673
asparagine degradation I	0.141899		threonine biosynthesis	0.0853875		GA12 biosynthesis	0.131289				trans-lycopene biosynthesis II (plants)	0.0832448		cysteine biosynthesis I	0.107327		baruol biosynthesis	0.0935673
camalexin biosynthesis	0.141899		superpathway of lysine, threonine and methionine biosynthesis II	0.0872684		melibiose degradation	0.131289				NAD biosynthesis I (from aspartate)	0.0832448		cuticular wax biosynthesis	0.107327		sorbitol degradation I	0.0935673
cardiolipin biosynthesis II	0.141899		superpathway of starch degradation to pyruvate	0.0896612		γ-glutamyl cycle (plant pathway)	0.131289				superpathway of lipid-dependent phytate biosynthesis	0.0832448		folate polyglutamylation I	0.131608		4-hydroxyphenylpyruvate biosynthesis	0.0935673
flavin biosynthesis I (bacteria)	0.151122		arginine biosynthesis I	0.0945986		threonine biosynthesis from homoserine	0.131289				lipid-dependent phytate biosynthesis II (via Ins(1,3,4)P3)	0.0832448		sorbitol degradation I	0.134503		β-carotene biosynthesis	0.0935673
glycolipid desaturation	0.151122		arginine biosynthesis II (acetyl cycle)	0.0945986		cutin biosynthesis	0.131289				valine degradation I	0.087837		4-hydroxyphenylpyruvate biosynthesis	0.134503		lysine degradation I	0.0935673
sucrose degradation III	0.152678		trehalose biosynthesis I	0.0972068		cardiolipin biosynthesis II	0.131289				threonine biosynthesis	0.101161		β-carotene biosynthesis	0.134503		superoxide radicals degradation	0.0943958
triacylglycerol biosynthesis	0.159573		sucrose degradation III	0.0974114		triacylglycerol biosynthesis	0.13377				superpathway of plastoquinone biosynthesis	0.101161		baruol biosynthesis	0.134503		Calvin-Benson-Bassham cycle	0.102044
abscisic acid glucose ester biosynthesis	0.159573		jasmonic acid biosynthesis	0.10965		superpathway of lysine, threonine and methionine biosynthesis II	0.144505				starch biosynthesis	0.101161		δ-carotene biosynthesis	0.134503		UDP-D-xylose biosynthesis	0.109798
ascorbate biosynthesis I (L-galactose pathway)	0.168975		ajugose biosynthesis II (galactinol-independent)	0.114484		superpathway of sucrose degradation to pyruvate	0.146422				baruol biosynthesis	0.101365		cyanide degradation	0.134503		superpathway of carotenoid biosynthesis	0.114601
sucrose degradation to ethanol and lactate (anaerobic)	0.170107		galactosylcyclitol biosynthesis	0.114484		superpathway of leucine, valine, and isoleucine biosynthesis	0.148225				sorbitol degradation I	0.101365		GDP-L-galactose biosynthesis	0.134503		spermidine biosynthesis	0.133721
phaseic acid biosynthesis	0.184615		alanine biosynthesis III	0.114484		suberin biosynthesis	0.164574				4-hydroxyphenylpyruvate biosynthesis	0.101365		1,4-dihydroxy-2-naphthoate biosynthesis II (plants)	0.136781		gibberellin biosynthesis III (early C-13 hydroxylation)	0.133721
S-methylmethionine cycle	0.184615		asparagine biosynthesis III (tRNA-dependent)	0.114484		superpathway of glyoxylate cycle	0.16554				β-carotene biosynthesis	0.101365		superpathway of phosphatidylcholine biosynthesis	0.14081		gibberellin biosynthesis II (early C-3 hydroxylation)	0.133721
S-adenosylmethionine biosynthesis	0.184615		2-ketoglutarate dehydrogenase complex	0.114484		thiosulfate disproportionation III (rhodanese)	0.171142				cyanide degradation	0.101365		urate degradation to allantoin	0.14081		cytokinins degradation	0.133721
thiosulfate disproportionation III (rhodanese)	0.184615		ajugose biosynthesis I (galactinol-dependent)	0.114484		S-methylmethionine cycle	0.171142				pyruvate fermentation to ethanol II	0.113821		chlorophyllide a biosynthesis I	0.157907		phosphatidylcholine biosynthesis II	0.133721
thioredoxin pathway	0.184615		fatty acid β-oxidation II (core pathway)	0.133945		trans-cinnamoyl-CoA biosynthesis	0.171142				acetaldehyde biosynthesis I	0.113821		gluconeogenesis	0.162556		cysteine biosynthesis I	0.136267
xyloglucan biosynthesis	0.184615		cyanate degradation	0.133945		S-adenosylmethionine biosynthesis	0.171142				phosphatidylcholine biosynthesis I	0.116722		phosphatidylcholine biosynthesis I	0.187553		cuticular wax biosynthesis	0.136267
trans-cinnamoyl-CoA biosynthesis	0.184615		CDP-diacylglycerol biosynthesis I	0.164765		CMP-KDO biosynthesis I	0.171142				pyrimidine ribonucleotides de novo biosynthesis	0.136931		glycine biosynthesis	0.211801		superpathway of polyamine biosynthesis	0.136267
superpathway of flavones and derivatives biosynthesis	0.200781		CDP-diacylglycerol biosynthesis II	0.164765		CMP-KDO biosynthesis II (from D-arabinose 5-phosphate)	0.171142				superpathway of carotenoid biosynthesis	0.137408		valine degradation I	0.212691		polyisoprenoid biosynthesis	0.167724
plant sterol biosynthesis	0.223738		cardiolipin biosynthesis II	0.166751		phosphatidylethanolamine biosynthesis I	0.171142				superpathway of sucrose and starch metabolism II (photosynthetic tissue)	0.150418		superpathway of plastoquinone biosynthesis	0.215451		superpathway of gibberellin biosynthesis	0.167724
flavonol biosynthesis	0.224251		UDP-L-arabinose biosynthesis II (from L-arabinose)	0.166751		nicotianamine biosynthesis	0.171142				gibberellin biosynthesis II (early C-3 hydroxylation)	0.15285		phosphatidylcholine biosynthesis II	0.240321		epoxysqualene biosynthesis	0.167724
starch biosynthesis	0.224251		threonine biosynthesis from homoserine	0.166751		superpathway of KDO2-lipid A biosynthesis	0.171142				phosphatidylcholine biosynthesis II	0.15285		cytokinins degradation	0.240321		oxidative ethanol degradation III	0.167724
aliphatic glucosinolate biosynthesis, side chain elongation cycle	0.225225		uracil degradation (reductive)	0.166751		free phenylpropanoid acid biosynthesis	0.171142				γ-glutamyl cycle	0.15285		gibberellin biosynthesis III (early C-13 hydroxylation)	0.240321		gibberellin biosynthesis I (non C-3, non C-13 hydroxylation)	0.167724
phenylpropanoid biosynthesis, initial reactions	0.225225		isoleucine biosynthesis I	0.179652		superpathway of cytosolic glycolysis (plants), pyruvate dehydrogenase and TCA cycle	0.176281				gibberellin biosynthesis III (early C-13 hydroxylation)	0.15285		γ-glutamyl cycle	0.240321		ascorbate biosynthesis II (L-gulose pathway)	0.178421
benzoate biosynthesis II (CoA-independent, non-β-oxidative)	0.225225		superpathway of geranylgeranyldiphosphate biosynthesis I (via mevalonate)	0.194891		phospholipid biosynthesis II	0.193327				sucrose biosynthesis	0.156485		gibberellin biosynthesis II (early C-3 hydroxylation)	0.240321		pyridoxal 5'-phosphate salvage pathway	0.178421
UDP-galactose biosynthesis	0.225225		glycolipid desaturation	0.198035		threonine biosynthesis	0.198115				β-alanine biosynthesis II	0.162481		oxidative ethanol degradation I	0.249748		ascorbate biosynthesis III (VTC2 cycle)	0.178421
glycine cleavage complex	0.225225		nicotianamine biosynthesis	0.215957		starch biosynthesis	0.198115				cysteine biosynthesis I	0.162481		ajugose biosynthesis I (galactinol-dependent)	0.250972		siroheme biosynthesis	0.178421
UDP-D-galacturonate biosynthesis I (from UDP-D-glucuronate)	0.225225		putrescine biosynthesis I	0.215957		benzoate biosynthesis II (CoA-independent, non-β-oxidative)	0.209185				NAD/NADH phosphorylation and dephosphorylation	0.165305		allantoin degradation to ureidoglycolate II (ammonia producing)	0.250972		quercetinsulphates biosynthesis	0.178421
gluconeogenesis	0.237161		phosphatidylcholine biosynthesis III	0.215957		phenylpropanoid biosynthesis, initial reactions	0.209185				superpathway of sucrose and starch metabolism I (non-photosynthetic tissue)	0.174245		ascorbate biosynthesis IV (extended VTC2 cycle)	0.250972		ascorbate biosynthesis IV (extended VTC2 cycle)	0.178421
purine nucleotides de novo biosynthesis II	0.243016		chlorophyll a degradation	0.215957		ferulate and sinapate biosynthesis	0.209185				oxidative ethanol degradation III	0.190753		glutathione redox reactions II	0.250972		glutathione biosynthesis	0.178421
myo-inositol biosynthesis	0.263832		phosphatidylcholine biosynthesis IV	0.215957		glycerol-3-phosphate shuttle	0.209185				polyisoprenoid biosynthesis	0.190753		fatty acid α-oxidation	0.250972		fatty acid α-oxidation	0.178421
urate biosynthesis	0.263832		S-methylmethionine cycle	0.215957		UDP-D-galacturonate biosynthesis I (from UDP-D-glucuronate)	0.209185				gibberellin biosynthesis I (non C-3, non C-13 hydroxylation)	0.190753		phylloquinone biosynthesis	0.250972		methylquercetin biosynthesis	0.178421
spermine biosynthesis	0.263832		putrescine biosynthesis IV	0.215957		superpathway of GA12 biosynthesis	0.209185				sulfate activation for sulfonation	0.190753		siroheme biosynthesis	0.250972		asparagine biosynthesis III (tRNA-dependent)	0.178421
glutamine biosynthesis I	0.263832		ascorbate biosynthesis I (L-galactose pathway)	0.220181		1,4-dihydroxy-2-naphthoate biosynthesis II (plants)	0.209185				superpathway of gibberellin biosynthesis	0.190753		ajugose biosynthesis II (galactinol-independent)	0.250972		cyanide detoxification	0.178421
2,4,6-trinitrotoluene degradation	0.263832		superpathway of cytosolic glycolysis (plants), pyruvate dehydrogenase and TCA cycle	0.241545		inosine-5'-phosphate biosynthesis II	0.209185				epoxysqualene biosynthesis	0.190753		salicylate biosynthesis I	0.250972		phylloquinone biosynthesis	0.178421
phosphatidylcholine biosynthesis I	0.263832		lysine biosynthesis VI	0.242523		aliphatic glucosinolate biosynthesis, side chain elongation cycle	0.209185				glutathione biosynthesis	0.192499		glutathione biosynthesis	0.250972		salicylate biosynthesis I	0.178421
β-alanine biosynthesis I	0.263832		methylerythritol phosphate pathway	0.242523		cholesterol biosynthesis I	0.215191				proanthocyanidin biosynthesis from flavanols	0.192499		galactosylcyclitol biosynthesis	0.250972		UDP-glucose biosynthesis (from glucose 6-phosphate)	0.183206
glycolysis I	0.279466		aliphatic glucosinolate biosynthesis, side chain elongation cycle	0.26228		sucrose degradation to ethanol and lactate (anaerobic)	0.228965				methylquercetin biosynthesis	0.192499		methylquercetin biosynthesis	0.250972		sucrose degradation to ethanol and lactate (anaerobic)	0.213419
glycolysis IV (plant cytosol)	0.279466		UDP-D-galacturonate biosynthesis I (from UDP-D-glucuronate)	0.26228		oxygenic photosynthesis	0.24016				quercetinsulphates biosynthesis	0.192499		quercetinsulphates biosynthesis	0.250972		phosphatidylglycerol biosynthesis II	0.221011
superpathway of phylloquinone biosynthesis	0.280697		1,4-dihydroxy-2-naphthoate biosynthesis II (plants)	0.26228		spermine biosynthesis	0.2455				aldoxime degradation	0.192499		proanthocyanidin biosynthesis from flavanols	0.250972		phosphatidylglycerol biosynthesis I (plastid)	0.221011
tryptophan biosynthesis	0.299513		ribose degradation	0.26228		glutamine biosynthesis I	0.2455				phylloquinone biosynthesis	0.192499		ascorbate biosynthesis II (L-gulose pathway)	0.250972		superpathway of sucrose and starch metabolism I (non-photosynthetic tissue)	0.236253
spermidine biosynthesis	0.300532		ornithine biosynthesis	0.26228		monoterpene biosynthesis	0.2455				glutathione redox reactions II	0.192499		acyl-ACP thioesterase pathway	0.250972		tetrapyrrole biosynthesis I	0.238939
IAA biosynthesis II	0.300532		folate polyglutamylation II	0.26228		β-alanine biosynthesis I	0.2455				fatty acid α-oxidation	0.192499		allantoin degradation to glyoxylate II	0.250972		simple coumarins biosynthesis	0.238939
sinapate ester biosynthesis	0.300532		superpathway of lipid-dependent phytate biosynthesis	0.26228		glyoxylate cycle	0.249694				acyl-ACP thioesterase pathway	0.192499		ascorbate biosynthesis III (VTC2 cycle)	0.250972		serine racemization	0.238939
phytate degradation I	0.300532		lipid-dependent phytate biosynthesis II (via Ins(1,3,4)P3)	0.26228		tryptophan biosynthesis	0.26703				salicylate biosynthesis I	0.192499		superpathway of proto- and siroheme biosynthesis	0.277663		galactose degradation II	0.238939
kaempferol glucoside biosynthesis (Arabidopsis)	0.300532		starch biosynthesis	0.287408		γ-glutamyl cycle	0.280164				lysine biosynthesis VI	0.216093		phenylpropanoid biosynthesis	0.277663		urate degradation to allantoin	0.238939
fatty acid biosynthesis initiation I	0.33542		myo-inositol biosynthesis	0.305887		superpathway of isoleucine and valine biosynthesis	0.280164				chlorophyllide a biosynthesis I	0.216093		pyrimidine ribonucleotides interconversion	0.28859		superpathway of phosphatidylcholine biosynthesis	0.238939
sulfate activation for sulfonation	0.33542		monoterpene biosynthesis	0.305887		isoleucine biosynthesis I (from threonine)	0.280164				ureide biosynthesis	0.216093		stachyose biosynthesis	0.28859		formylTHF biosynthesis II	0.241896
heme biosynthesis from uroporphyrinogen-III I	0.33542		spermine biosynthesis	0.305887		spermidine biosynthesis	0.280164				triacylglycerol degradation	0.243216		gibberellin biosynthesis I (non C-3, non C-13 hydroxylation)	0.293635		UDP-L-arabinose biosynthesis II (from L-arabinose)	0.255369
purine degradation I (aerobic)	0.33542		glutamine biosynthesis I	0.305887		CDP-diacylglycerol biosynthesis I	0.301674				isoleucine biosynthesis I	0.243216		oxidative ethanol degradation III	0.293635		asparagine biosynthesis I	0.255369
glucosinolate breakdown	0.33542		urea cycle	0.305887		CDP-diacylglycerol biosynthesis II	0.301674				purine nucleotide metabolism (phosphotransfer and nucleotide modification)	0.243216		pentose phosphate pathway (non-oxidative branch)	0.293635		melibiose degradation	0.255369
epoxysqualene biosynthesis	0.33542		2,4,6-trinitrotoluene degradation	0.305887		homoserine biosynthesis	0.313252				simple coumarins biosynthesis	0.269108		pyridine nucleotide cycling (plants)	0.293635		plastoquinone-9 biosynthesis	0.255369
CDP-diacylglycerol biosynthesis II	0.336882		choline biosynthesis I	0.305887		fatty acid biosynthesis initiation I	0.313252				heme biosynthesis I	0.272751		ethanol degradation	0.293635		cardiolipin biosynthesis II	0.255369
CDP-diacylglycerol biosynthesis I	0.336882		Rubisco shunt	0.307887		sulfate reduction II (assimilatory)	0.313252				glutathione degradation	0.274431		superpathway of gibberellin biosynthesis	0.293635		γ-glutamyl cycle (plant pathway)	0.255369
quercetin glucoside biosynthesis (Arabidopsis)	0.347709		pentose phosphate pathway	0.309784		sulfate activation for sulfonation	0.313252				plastoquinone-9 biosynthesis	0.274431		coenzyme A biosynthesis	0.293635		cholesterol biosynthesis I	0.259792
superpathway of starch degradation to pyruvate	0.355963		pyrimidine ribonucleotides de novo biosynthesis	0.332021		superpathway of phenylalanine, tyrosine and tryptophan biosynthesis	0.314668				UDP-L-arabinose biosynthesis II (from L-arabinose)	0.274431		homoserine biosynthesis	0.293635		pyrimidine ribonucleotides de novo biosynthesis	0.286262
S-adenosyl-L-methionine cycle II	0.368584		phosphatidylcholine biosynthesis II	0.346937		ammonia assimilation cycle II	0.344834				melibiose degradation	0.274431		glycolysis I	0.296455		superpathway of proto- and siroheme biosynthesis	0.286262
ammonia assimilation cycle II	0.368584		lysine degradation II	0.346937		citrulline biosynthesis	0.344834				lipid-dependent phytate biosynthesis I (via Ins(1,4,5)P3)	0.274431		superpathway of phylloquinone biosynthesis	0.309807		phenylpropanoid biosynthesis	0.286262
spermine and spermidine degradation III	0.368584		phytate degradation I	0.346937		S-adenosyl-L-methionine cycle II	0.344834				γ-glutamyl cycle (plant pathway)	0.274431		photorespiration	0.321283		UDP-sugars interconversion	0.311853
pantothenate biosynthesis	0.368584		gibberellin biosynthesis II (early C-3 hydroxylation)	0.346937		pantothenate biosynthesis	0.344834				Calvin-Benson-Bassham cycle	0.277729		ascorbate biosynthesis I (L-galactose pathway)	0.327836		superpathway of phylloquinone biosynthesis	0.312937
nitrate reduction II (assimilatory)	0.368584		spermidine biosynthesis	0.346937		spermine and spermidine degradation III	0.344834				formylTHF biosynthesis II	0.290053		methyl indole-3-acetate interconversion	0.346397		phospholipid biosynthesis II	0.3239
superpathway of geranylgeranyldiphosphate biosynthesis I (via mevalonate)	0.37366		kaempferol glucoside biosynthesis (Arabidopsis)	0.346937		fatty acid activation	0.344834				cholesterol biosynthesis I	0.301682		galactose degradation III	0.349595		phosphatidylcholine biosynthesis III	0.325144
cytokinins-O-glucoside biosynthesis	0.37366		gibberellin biosynthesis III (early C-13 hydroxylation)	0.346937		chorismate biosynthesis	0.374979				trehalose biosynthesis I	0.301682		glutathione degradation	0.351816		tyrosine degradation I	0.325144
superpathway of cytosolic glycolysis (plants), pyruvate dehydrogenase and TCA cycle	0.387517		very long chain fatty acid biosynthesis	0.354058		trans,trans-farnesyl diphosphate biosynthesis	0.374979				triacylglycerol biosynthesis	0.313939		lipid-dependent phytate biosynthesis I (via Ins(1,4,5)P3)	0.351816		cytokinins 9-N-glucoside biosynthesis	0.325144
trans,trans-farnesyl diphosphate biosynthesis	0.400108		ascorbate glutathione cycle	0.357619		histidine biosynthesis	0.374979				superpathway of proto- and siroheme biosynthesis	0.330756		asparagine biosynthesis I	0.351816		phosphatidylcholine biosynthesis IV	0.325144
galactose degradation II	0.400108		superpathway of choline biosynthesis	0.375841		tetrapyrrole biosynthesis I	0.374979				phenylpropanoid biosynthesis	0.330756		geranyldiphosphate biosynthesis	0.351816		chlorophyll cycle	0.325144
superpathway of phosphatidylcholine biosynthesis	0.400108		ethanol degradation	0.385578		glucosinolate biosynthesis from phenylalanine	0.374979				UDP-D-xylose biosynthesis	0.330756		cardiolipin biosynthesis II	0.351816		free phenylpropanoid acid biosynthesis	0.325144
histidine biosynthesis	0.400108		gibberellin biosynthesis I (non C-3, non C-13 hydroxylation)	0.385578		linoleate biosynthesis I (plants)	0.403751				superoxide radicals degradation	0.347402		asparagine degradation I	0.351816		nicotianamine biosynthesis	0.325144
methionine biosynthesis II	0.430074		coenzyme A biosynthesis	0.385578		glutathione redox reactions I	0.403751				glycine biosynthesis	0.347402		plastoquinone-9 biosynthesis	0.351816		S-adenosylmethionine biosynthesis	0.325144
superoxide radicals degradation	0.458556		epoxysqualene biosynthesis	0.385578		methionine biosynthesis II	0.403751				galactose degradation I (Leloir pathway)	0.347402		γ-glutamyl cycle (plant pathway)	0.351816		cytokinins 7-N-glucoside biosynthesis	0.325144
galactose degradation I (Leloir pathway)	0.458556		pentose phosphate pathway (non-oxidative branch)	0.385578		fatty acid β-oxidation II (core pathway)	0.403751				phosphatidylcholine biosynthesis IV	0.348085		ascorbate glutathione cycle	0.353481		putrescine biosynthesis II	0.325144
glucosinolate biosynthesis from tryptophan	0.485628		fatty acid biosynthesis initiation I	0.385578		methylglyoxal degradation I	0.403751				cytokinins 9-N-glucoside biosynthesis	0.348085		ureide biosynthesis	0.36705		sucrose degradation III	0.356251
superpathway of aspartate and asparagine biosynthesis	0.485628		purine degradation I (aerobic)	0.385578		glucosinolate biosynthesis from trihomomethionine	0.431212				tyrosine degradation I	0.348085		UDP-glucose biosynthesis (from glucose 6-phosphate)	0.36705		superpathway of flavones and derivatives biosynthesis	0.375276
superpathway of polyamine biosynthesis	0.511359		polyisoprenoid biosynthesis	0.385578		glucosinolate biosynthesis from tetrahomomethionine	0.431212				nicotianamine biosynthesis	0.348085		superpathway of starch degradation to pyruvate	0.371319		nonaprenyl diphosphate biosynthesis	0.382252
stachyose biosynthesis	0.511359		superpathway of gibberellin biosynthesis	0.385578		superpathway of citrulline metabolism	0.431212				phosphatidylcholine biosynthesis III	0.348085		tetrapyrrole biosynthesis I	0.397794		β-alanine biosynthesis II	0.382252
Calvin-Benson-Bassham cycle	0.52663		glucosinolate breakdown	0.385578		glycolysis I	0.453779				cytokinins 7-N-glucoside biosynthesis	0.348085		glucosinolate biosynthesis from phenylalanine	0.397794		flavin biosynthesis I (bacteria)	0.382252
homogalacturonan biosynthesis	0.535815		valine degradation I	0.418465		glycolysis IV (plant cytosol)	0.453779				putrescine biosynthesis II	0.348085		serine racemization	0.397794		pyrimidine ribonucleotides interconversion	0.382252
methionine salvage pathway	0.535815		ammonia assimilation cycle II	0.42195		leucine biosynthesis	0.45742				chlorophyll cycle	0.348085		galactose degradation II	0.397794		ribose degradation	0.388412
ascorbate glutathione cycle	0.542055		fatty acid β-oxidation IV (unsaturated, even number)	0.42195		gluconeogenesis	0.466959				superpathway of phylloquinone biosynthesis	0.359801		simple coumarins biosynthesis	0.397794		UDP-N-acetyl-D-glucosamine biosynthesis II	0.388412
methylerythritol phosphate pathway	0.559059		nitrate reduction II (assimilatory)	0.42195		glycolipid desaturation	0.482434				UDP-sugars interconversion	0.389931		tetrahydrofolate biosynthesis II	0.405857		vitamin E biosynthesis	0.388412
gibberellin inactivation	0.559059		fatty acid activation	0.42195		superpathway of polyamine biosynthesis	0.482434				phospholipid biosynthesis II	0.396418		superpathway of pantothenate and coenzymeA biosynthesis	0.405857		UDP-D-glucuronate biosynthesis (from myo-inositol)	0.388412
ureide biosynthesis	0.559059		chorismate biosynthesis	0.456186		glucosinolate biosynthesis from pentahomomethionine	0.482434				ribose degradation	0.414295		CMP-KDO biosynthesis I	0.439127		glycolipid biosynthesis	0.388412
suberin biosynthesis	0.559059		trans,trans-farnesyl diphosphate biosynthesis	0.456186		cuticular wax biosynthesis	0.482434				1D-myo-inositol hexakisphosphate biosynthesis III (Spirodela polyrrhiza)	0.414295		free phenylpropanoid acid biosynthesis	0.439127		1D-myo-inositol hexakisphosphate biosynthesis III (Spirodela polyrrhiza)	0.388412
TCA cycle variation III (eukaryotic)	0.571863		urate degradation to allantoin	0.456186		stachyose biosynthesis	0.482434				UDP-D-glucuronate biosynthesis (from myo-inositol)	0.414295		CMP-KDO biosynthesis II (from D-arabinose 5-phosphate)	0.439127		glycine cleavage complex	0.388412
ethylene biosynthesis from methionine	0.581149		histidine biosynthesis	0.456186		glucosinolate biosynthesis from hexahomomethionine	0.482434				UDP-galactose biosynthesis	0.414295		putrescine biosynthesis II	0.439127		1,4-dihydroxy-2-naphthoate biosynthesis II (plants)	0.388412
tetrahydrofolate biosynthesis II	0.581149		pyrimidine salvage pathway	0.456186		superpathway of starch degradation to pyruvate	0.494309				glycine cleavage complex	0.414295		lutein biosynthesis	0.439127		inosine-5'-phosphate biosynthesis II	0.388412
superpathway of pantothenate and coenzymeA biosynthesis	0.581149		tetrapyrrole biosynthesis I	0.456186		ascorbate biosynthesis I (L-galactose pathway)	0.506306				UDP-N-acetyl-D-glucosamine biosynthesis II	0.414295		phosphatidylcholine biosynthesis III	0.439127		CDP-diacylglycerol biosynthesis I	0.392846
heme biosynthesis I	0.602143		5-aminoimidazole ribonucleotide biosynthesis I	0.456186		methionine salvage pathway	0.506306				glycolipid biosynthesis	0.414295		cytokinins 7-N-glucoside biosynthesis	0.439127		CDP-diacylglycerol biosynthesis II	0.392846
cholesterol biosynthesis I	0.622095		superpathway of phosphatidylcholine biosynthesis	0.456186		glucosinolate biosynthesis from homomethionine	0.506306				vitamin E biosynthesis	0.414295		phosphatidylcholine biosynthesis IV	0.439127		valine degradation I	0.392846
salvage pathways of purine nucleosides II (plant)	0.622095		cytokinins-O-glucoside biosynthesis	0.459593		glucosinolate biosynthesis from dihomomethionine	0.506306				1,4-dihydroxy-2-naphthoate biosynthesis II (plants)	0.414295		superpathway of KDO2-lipid A biosynthesis	0.439127		gluconeogenesis	0.395344
superpathway of phenylalanine, tyrosine and tryptophan biosynthesis	0.640193		formylTHF biosynthesis II	0.479525		gibberellin inactivation	0.529088				inosine-5'-phosphate biosynthesis II	0.414295		S-adenosylmethionine biosynthesis	0.439127		methionine salvage pathway	0.416568
folate transformations	0.641055		linoleate biosynthesis I (plants)	0.48841		lysine biosynthesis VI	0.529088				nonaprenyl diphosphate biosynthesis	0.422766		tyrosine degradation I	0.439127		purine nucleotide metabolism (phosphotransfer and nucleotide modification)	0.419055
jasmonic acid biosynthesis	0.641055		methionine biosynthesis II	0.48841		methylerythritol phosphate pathway	0.529088				glycolipid desaturation	0.422766		cytokinins 9-N-glucoside biosynthesis	0.439127		starch degradation	0.419055
superpathway of proto- and siroheme biosynthesis	0.641055		glutathione redox reactions I	0.48841		ethylene biosynthesis from methionine	0.55083				superpathway of polyamine biosynthesis	0.422766		purine nucleotide metabolism (phosphotransfer and nucleotide modification)	0.439381		myo-inositol biosynthesis	0.445776
phenylpropanoid biosynthesis	0.641055		pentose phosphate pathway (oxidative branch)	0.48841		tetrahydrofolate biosynthesis II	0.55083				flavin biosynthesis I (bacteria)	0.422766		superpathway of sucrose and starch metabolism I (non-photosynthetic tissue)	0.443376		choline biosynthesis I	0.445776
glyoxylate cycle	0.659073		abscisic acid glucose ester biosynthesis	0.499008		superpathway of pantothenate and coenzymeA biosynthesis	0.55083				cuticular wax biosynthesis	0.422766		starch biosynthesis	0.443938		phosphatidylcholine biosynthesis I	0.445776
superpathway of fatty acid biosynthesis II (plant)	0.659073		acetaldehyde biosynthesis I	0.518739		heme biosynthesis I	0.571577				sucrose degradation III	0.424188		heme biosynthesis I	0.443938		acetyl-CoA biosynthesis (from citrate)	0.445776
very long chain fatty acid biosynthesis	0.659073		superpathway of citrulline metabolism	0.518739		quercetin glucoside biosynthesis (Arabidopsis)	0.581728				CDP-diacylglycerol biosynthesis I	0.445307		linoleate biosynthesis I (plants)	0.447239		uridine-5'-phosphate biosynthesis	0.445776
triacylglycerol degradation	0.722615		pyruvate fermentation to ethanol II	0.518739		trehalose biosynthesis I	0.591377				CDP-diacylglycerol biosynthesis II	0.445307		plant sterol biosynthesis	0.462671		phospholipid desaturation	0.445776
starch degradation	0.722615		superpathway of glyoxylate cycle	0.531401		purine nucleotides de novo biosynthesis II	0.591377				gluconeogenesis	0.457552		phosphatidylglycerol biosynthesis I (plastid)	0.470958		UDP-glucose biosynthesis (from sucrose)	0.445776
purine nucleotide metabolism (phosphotransfer and nucleotide modification)	0.722615		leucine biosynthesis	0.547285		superpathway of proto- and siroheme biosynthesis	0.61027				starch degradation	0.472865		phosphatidylglycerol biosynthesis II	0.470958		spermine biosynthesis	0.445776
IAA biosynthesis I	0.736573		oxidative ethanol degradation I	0.547285		phenylpropanoid biosynthesis	0.61027				phospholipid desaturation	0.47381		salvage pathways of purine nucleosides II (plant)	0.48103		monoterpene biosynthesis	0.445776
formylTHF biosynthesis II	0.749836		superpathway of geranylgeranyldiphosphate biosynthesis II (via MEP)	0.57216		superpathway of fatty acid biosynthesis II (plant)	0.628299				alanine biosynthesis II	0.47381		pentose phosphate pathway	0.48103		molybdenum cofactor biosynthesis	0.445776
photorespiration	0.762437		isoleucine degradation I	0.57415		superpathway of phylloquinone biosynthesis	0.628299				spermine biosynthesis	0.47381		acetaldehyde biosynthesis I	0.494327		ureide biosynthesis	0.449905
galactose degradation III	0.774409		stachyose biosynthesis	0.57415		very long chain fatty acid biosynthesis	0.628299				choline biosynthesis I	0.47381		pyruvate fermentation to ethanol II	0.494327		suberin biosynthesis	0.449905
superpathway of lysine, threonine and methionine biosynthesis II	0.774409		superpathway of ribose and deoxyribose phosphate degradation	0.57415		triacylglycerol degradation	0.692525				UDP-glucose biosynthesis (from sucrose)	0.47381		formylTHF biosynthesis II	0.501862		chlorophyllide a biosynthesis I	0.449905
UDP-sugars interconversion	0.802524		β-alanine biosynthesis II	0.57415		starch degradation	0.692525				alanine degradation III	0.47381		sucrose degradation III	0.505336		superpathway of starch degradation to pyruvate	0.463155
superpathway of geranylgeranyldiphosphate biosynthesis II (via MEP)	0.806855		nonaprenyl diphosphate biosynthesis	0.57415		purine nucleotide metabolism (phosphotransfer and nucleotide modification)	0.692525				molybdenum cofactor biosynthesis	0.47381		sucrose degradation to ethanol and lactate (anaerobic)	0.50585		tetrahydrofolate biosynthesis II	0.482147
Rubisco shunt	0.816608		flavin biosynthesis I (bacteria)	0.57415		cytokinins-O-glucoside biosynthesis	0.706784				methylerythritol phosphate pathway	0.493429		inosine-5'-phosphate biosynthesis II	0.514713		ethylene biosynthesis from methionine	0.482147
superpathway of sucrose and starch metabolism II (photosynthetic tissue)	0.843035		superpathway of leucine, valine, and isoleucine biosynthesis	0.599434		IAA biosynthesis I	0.706784				phosphatidylglycerol biosynthesis I (plastid)	0.49979		UDP-N-acetyl-D-glucosamine biosynthesis II	0.514713		triacylglycerol biosynthesis	0.495106
NAD/NADH phosphorylation and dephosphorylation	0.850977		folate polyglutamylation I	0.599434		abscisic acid glucose ester biosynthesis	0.733368				phosphatidylglycerol biosynthesis II	0.49979		ferulate and sinapate biosynthesis	0.514713		trehalose degradation II (trehalase)	0.497785
superpathway of glyoxylate cycle	0.911461		UDP-glucose biosynthesis (from glucose 6-phosphate)	0.623228		aerobic respiration -- electron donor II	0.771671				superpathway of glyoxylate cycle	0.526178		UDP-galactose biosynthesis	0.514713		homomethionine biosynthesis	0.497785
aerobic respiration -- electron donor III	0.924304		ureide biosynthesis	0.623228		superpathway of geranylgeranyldiphosphate biosynthesis II (via MEP)	0.779587				tetrahydrofolate biosynthesis II	0.526666		ribose degradation	0.514713		γ-glutamyl cycle	0.497785
cellulose biosynthesis	0.931823		gibberellin inactivation	0.623228		Rubisco shunt	0.789844				sinapate ester biosynthesis	0.527303		vitamin E biosynthesis	0.514713		phenylalanine degradation III	0.497785
aerobic respiration -- electron donor II	0.955183		choline biosynthesis III	0.623228		superpathway of flavones and derivatives biosynthesis	0.794876				trehalose degradation II (trehalase)	0.527303		glycolipid biosynthesis	0.514713		flavonol biosynthesis	0.513205
homogalacturonan degradation	0.986714		superpathway of pantothenate and coenzymeA biosynthesis	0.645619		Calvin-Benson-Bassham cycle	0.808962				phenylalanine degradation III	0.527303		lipid-dependent phytate biosynthesis II (via Ins(1,3,4)P3)	0.514713		heme biosynthesis I	0.513205
			superpathway of plastoquinone biosynthesis	0.666691		ascorbate glutathione cycle	0.817865				serine biosynthesis	0.527303		superpathway of lipid-dependent phytate biosynthesis	0.514713		starch biosynthesis	0.513205
			heme biosynthesis I	0.666691		superpathway of sucrose and starch metabolism II (photosynthetic tissue)	0.817865				spermidine biosynthesis	0.527303		glycine cleavage complex	0.514713		pentose phosphate pathway	0.543018
			salvage pathways of purine nucleosides II (plant)	0.686519		aerobic respiration -- electron donor III	0.906865				homomethionine biosynthesis	0.527303		1D-myo-inositol hexakisphosphate biosynthesis III (Spirodela polyrrhiza)	0.514713		trehalose biosynthesis I	0.543018
			purine nucleotides de novo biosynthesis II	0.686519		cellulose biosynthesis	0.915408				cytokinins degradation	0.527303		pyrimidine ribonucleotides de novo biosynthesis	0.516918		homoserine biosynthesis	0.544937
			cholesterol biosynthesis I	0.686519		UDP-sugars interconversion	0.939639				aspartate biosynthesis	0.527303		phospholipid biosynthesis II	0.517902		coenzyme A biosynthesis	0.544937
			UDP-sugars interconversion	0.687602		homogalacturonan degradation	0.981199				TCA cycle variation III (eukaryotic)	0.54781		triacylglycerol biosynthesis	0.531958		sulfate activation for sulfonation	0.544937
			superpathway of proto- and siroheme biosynthesis	0.705177							photorespiration	0.551455		superpathway of sucrose degradation to pyruvate	0.536804		pyridine nucleotide cycling (plants)	0.544937
			UDP-D-xylose biosynthesis	0.705177							sucrose degradation to ethanol and lactate (anaerobic)	0.555887		α-amyrin biosynthesis	0.538795		oleate biosynthesis I (plants)	0.544937
			quercetin glucoside biosynthesis (Arabidopsis)	0.720281							flavonol biosynthesis	0.558405		leucine degradation I	0.538795		pentose phosphate pathway (non-oxidative branch)	0.544937
			superpathway of phylloquinone biosynthesis	0.722732							sulfate reduction II (assimilatory)	0.575382		lupeol biosynthesis	0.538795		superpathway of sucrose degradation to pyruvate	0.55141
			glyoxylate cycle	0.722732							pentose phosphate pathway (non-oxidative branch)	0.575382		superpathway of aspartate and asparagine biosynthesis	0.538795		quercetin glucoside biosynthesis (Arabidopsis)	0.563622
			superpathway of fatty acid biosynthesis II (plant)	0.722732							oleate biosynthesis I (plants)	0.575382		superpathway of sucrose and starch metabolism II (photosynthetic tissue)	0.543654		folate transformations	0.571546
			superpathway of phenylalanine, tyrosine and tryptophan biosynthesis	0.732453							glucosinolate breakdown	0.575382		sucrose biosynthesis	0.551436		glycolysis I	0.580051
			tryptophan biosynthesis	0.739251							pyridine nucleotide cycling (plants)	0.575382		indole-3-acetyl-amino acid biosynthesis	0.580145		citrulline biosynthesis	0.587683
			triacylglycerol degradation	0.783174							coenzyme A biosynthesis	0.575382		β-alanine biosynthesis I	0.580145		fatty acid β-oxidation IV (unsaturated, even number)	0.587683
			starch degradation	0.783174							superpathway of lysine, threonine and methionine biosynthesis II	0.576085		IAA degradation IV	0.580145		S-adenosyl-L-methionine cycle II	0.587683
			photorespiration	0.819749							pentose phosphate pathway	0.588608		choline biosynthesis I	0.580145		plant sterol biosynthesis	0.609656
			cellulose biosynthesis	0.823099							purine nucleotides de novo biosynthesis II	0.588608		acetyl-CoA biosynthesis (from citrate)	0.580145		superpathway of choline biosynthesis	0.624677
			galactose degradation III	0.830525							folate transformations	0.617258		alanine degradation III	0.580145		mevalonate pathway I	0.626432
			leucodelphinidin biosynthesis	0.850197							methyl indole-3-acetate interconversion	0.618592		monoterpene biosynthesis	0.580145		chorismate biosynthesis	0.626432
			leucopelargonidin and leucocyanidin biosynthesis	0.850197							citrulline biosynthesis	0.618592		molybdenum cofactor biosynthesis	0.580145		scopoletin biosynthesis	0.626432
			plant sterol biosynthesis	0.867602							fatty acid β-oxidation IV (unsaturated, even number)	0.618592		phospholipid desaturation	0.580145		glucosinolate biosynthesis from phenylalanine	0.626432
			flavonoid biosynthesis	0.875536							leucodelphinidin biosynthesis	0.622748		alanine biosynthesis II	0.580145		histidine biosynthesis	0.626432
			aerobic respiration -- electron donor II	0.879607							leucopelargonidin and leucocyanidin biosynthesis	0.622748		glutamine biosynthesis I	0.580145		GDP-glucose biosynthesis	0.626432
			superpathway of sucrose and starch metabolism II (photosynthetic tissue)	0.890018							superpathway of flavones and derivatives biosynthesis	0.62843		UDP-glucose biosynthesis (from sucrose)	0.580145		superpathway of glyoxylate cycle	0.654908
			superpathway of flavones and derivatives biosynthesis	0.896151							superpathway of geranylgeranyldiphosphate biosynthesis II (via MEP)	0.644734		valine biosynthesis	0.580145		pentose phosphate pathway (oxidative branch)	0.661557
			NAD/NADH phosphorylation and dephosphorylation	0.896619							GDP-glucose biosynthesis	0.657423		myo-inositol biosynthesis	0.580145		fatty acid β-oxidation II (core pathway)	0.661557
			phospholipases	0.902827							histidine biosynthesis	0.657423		glycolipid desaturation	0.580496		linoleate biosynthesis I (plants)	0.661557
			TCA cycle variation III (eukaryotic)	0.902827							chorismate biosynthesis	0.657423		isoleucine degradation I	0.580496		ascorbate glutathione cycle	0.669566
			aerobic respiration -- electron donor III	0.953897							5-aminoimidazole ribonucleotide biosynthesis I	0.657423		nonaprenyl diphosphate biosynthesis	0.580496		Fe(III)-reduction and Fe(II) transport	0.693395
			homogalacturonan degradation	0.994209							GDP-mannose biosynthesis	0.657423		β-alanine biosynthesis II	0.580496		glucosinolate biosynthesis from trihomomethionine	0.693395
											plant sterol biosynthesis	0.665806		TCA cycle variation III (eukaryotic)	0.594334		galactose degradation I (Leloir pathway)	0.693395
											superpathway of choline biosynthesis	0.669928		glycolysis IV (plant cytosol)	0.604206		glucosinolate biosynthesis from tetrahomomethionine	0.693395
											flavonoid biosynthesis	0.685959		leucopelargonidin and leucocyanidin biosynthesis	0.616394		glycine biosynthesis	0.693395
											pentose phosphate pathway (oxidative branch)	0.692318		leucodelphinidin biosynthesis	0.616394		superpathway of citrulline metabolism	0.693395
											fatty acid β-oxidation II (core pathway)	0.692318		superpathway of glyoxylate cycle	0.621302		TCA cycle variation III (eukaryotic)	0.705635
											linoleate biosynthesis I (plants)	0.692318		phytate degradation I	0.636782		superpathway of geranylgeranyldiphosphate biosynthesis I (via mevalonate)	0.715451
											superpathway of starch degradation to pyruvate	0.705464		trehalose degradation II (trehalase)	0.636782		α-amyrin biosynthesis	0.722252
											ascorbate glutathione cycle	0.723527		superpathway of isoleucine and valine biosynthesis	0.636782		pyrimidine deoxyribonucleotides de novo biosynthesis	0.722252
											Fe(III)-reduction and Fe(II) transport	0.723675		serine biosynthesis	0.636782		lupeol biosynthesis	0.722252
											superpathway of citrulline metabolism	0.723675		phenylalanine degradation III	0.636782		geranylgeranyldiphosphate biosynthesis	0.722252
											superpathway of aspartate and asparagine biosynthesis	0.751849		isoleucine biosynthesis I (from threonine)	0.636782		glucosinolate biosynthesis from tryptophan	0.722252
											leucine degradation I	0.751849		homomethionine biosynthesis	0.636782		superpathway of aspartate and asparagine biosynthesis	0.722252
											lupeol biosynthesis	0.751849		linalool biosynthesis	0.636782		glucosinolate biosynthesis from hexahomomethionine	0.748406
											α-amyrin biosynthesis	0.751849		superpathway of IAA conjugate biosynthesis	0.636782		superpathway of ribose and deoxyribose phosphate degradation	0.748406
											pyrimidine deoxyribonucleotides de novo biosynthesis	0.751849		CDP-diacylglycerol biosynthesis II	0.645703		stachyose biosynthesis	0.748406
											geranylgeranyldiphosphate biosynthesis	0.751849		CDP-diacylglycerol biosynthesis I	0.645703		isoleucine degradation I	0.748406
											IAA biosynthesis I	0.757635		lysine biosynthesis VI	0.655412		glucosinolate biosynthesis from pentahomomethionine	0.748406
											superpathway of sucrose degradation to pyruvate	0.775055		gibberellin inactivation	0.655412		glycolipid desaturation	0.748406
											stachyose biosynthesis	0.777163		suberin biosynthesis	0.655412		glycolysis IV (plant cytosol)	0.759765
											superpathway of ribose and deoxyribose phosphate degradation	0.777163		Rubisco shunt	0.667132		glucosinolate biosynthesis from dihomomethionine	0.772108
											isoleucine degradation I	0.777163		isoleucine biosynthesis I	0.673838		glucosinolate biosynthesis from homomethionine	0.772108
											abscisic acid glucose ester biosynthesis	0.79345		starch degradation	0.673838		superpathway of acetyl-CoA biosynthesis	0.772108
											methionine salvage pathway	0.799906		oleate biosynthesis I (plants)	0.685803		ascorbate biosynthesis I (L-galactose pathway)	0.772108
											glycolysis I	0.81396		heme biosynthesis from uroporphyrinogen-III I	0.685803		choline biosynthesis III	0.793589
											quercetin glucoside biosynthesis (Arabidopsis)	0.815388		sulfate reduction II (assimilatory)	0.685803		lysine biosynthesis VI	0.793589
											suberin biosynthesis	0.820338		ethylene biosynthesis from methionine	0.688687		gibberellin inactivation	0.793589
											gibberellin inactivation	0.820338		flavonoid biosynthesis	0.69072		leucopelargonidin and leucocyanidin biosynthesis	0.802404
											choline biosynthesis III	0.820338		threonine biosynthesis	0.71928		leucodelphinidin biosynthesis	0.802404
											superpathway of pantothenate and coenzymeA biosynthesis	0.838692		flavonol biosynthesis	0.71928		superpathway of pantothenate and coenzymeA biosynthesis	0.813054
											sphingolipid biosynthesis (plants)	0.869989		superpathway of cytosolic glycolysis (plants), pyruvate dehydrogenase and TCA cycle	0.726635		threonine biosynthesis	0.830692
											salvage pathways of purine nucleosides II (plant)	0.869989		S-adenosyl-L-methionine cycle II	0.728229		flavonoid biosynthesis	0.842522
											jasmonic acid biosynthesis	0.883291		fatty acid activation	0.728229		purine nucleotides de novo biosynthesis II	0.846674
											very long chain fatty acid biosynthesis	0.895238		ammonia assimilation cycle II	0.728229		salvage pathways of purine nucleosides II (plant)	0.846674
											superpathway of fatty acid biosynthesis II (plant)	0.895238		citrulline biosynthesis	0.728229		sphingolipid biosynthesis (plants)	0.846674
											glyoxylate cycle	0.895238		fatty acid β-oxidation IV (unsaturated, even number)	0.728229		superpathway of cytosolic glycolysis (plants), pyruvate dehydrogenase and TCA cycle	0.850804
											superpathway of cytosolic glycolysis (plants), pyruvate dehydrogenase and TCA cycle	0.902537		trans-zeatin biosynthesis	0.728229		very long chain fatty acid biosynthesis	0.874273
											cellulose biosynthesis	0.911235		pantothenate biosynthesis	0.728229		superpathway of fatty acid biosynthesis II (plant)	0.874273
											glycolysis IV (plant cytosol)	0.92389		spermine and spermidine degradation III	0.728229		glyoxylate cycle	0.874273
											cytokinins-O-glucoside biosynthesis	0.938998		nitrate reduction II (assimilatory)	0.728229		isoleucine biosynthesis I	0.915515
											superpathway of geranylgeranyldiphosphate biosynthesis I (via mevalonate)	0.938998		sphingolipid biosynthesis (plants)	0.74731		cytokinins-O-glucoside biosynthesis	0.923517
											tRNA charging pathway	0.952175		purine nucleotides de novo biosynthesis II	0.74731		IAA biosynthesis I	0.923517
											Rubisco shunt	0.971456		abscisic acid glucose ester biosynthesis	0.748283		photorespiration	0.93733
											phospholipases	0.983436		GDP-mannose biosynthesis	0.764944		superpathway of lysine, threonine and methionine biosynthesis II	0.943275
											superpathway of phenylalanine, tyrosine and tryptophan biosynthesis	0.990401		chorismate biosynthesis	0.764944		superpathway of geranylgeranyldiphosphate biosynthesis II (via MEP)	0.957948
														GDP-glucose biosynthesis	0.764944		Rubisco shunt	0.961945
														abscisic acid biosynthesis	0.764944		cellulose biosynthesis	0.963175
														trans,trans-farnesyl diphosphate biosynthesis	0.764944		superpathway of phenylalanine, tyrosine and tryptophan biosynthesis	0.986023
														5-aminoimidazole ribonucleotide biosynthesis I	0.764944
														scopoletin biosynthesis	0.764944
														folate transformations	0.772909
														UDP-D-xylose biosynthesis	0.772909
														glyoxylate cycle	0.796222
														fatty acid β-oxidation II (core pathway)	0.796715
														pentose phosphate pathway (oxidative branch)	0.796715
														methylglyoxal degradation I	0.796715
														superpathway of choline biosynthesis	0.817398
														superpathway of citrulline metabolism	0.824205
														glucosinolate biosynthesis from trihomomethionine	0.824205
														acyl-CoA hydrolysis	0.824205
														glucosinolate biosynthesis from tetrahomomethionine	0.824205
														Fe(III)-reduction and Fe(II) transport	0.824205
														galactose degradation I (Leloir pathway)	0.824205
														superpathway of geranylgeranyldiphosphate biosynthesis II (via MEP)	0.825726
														geranylgeranyldiphosphate biosynthesis	0.847989
														glucosinolate biosynthesis from tryptophan	0.847989
														leucine biosynthesis	0.847989
														pyrimidine deoxyribonucleotides de novo biosynthesis	0.847989
														cellulose biosynthesis	0.8492
														glucosinolate biosynthesis from hexahomomethionine	0.868565
														superpathway of ribose and deoxyribose phosphate degradation	0.868565
														superpathway of polyamine biosynthesis	0.868565
														glucosinolate biosynthesis from pentahomomethionine	0.868565
														superpathway of flavones and derivatives biosynthesis	0.870918
														cytokinins-O-glucoside biosynthesis	0.883711
														superpathway of geranylgeranyldiphosphate biosynthesis I (via mevalonate)	0.883711
														methionine salvage pathway	0.886365
														glucosinolate biosynthesis from dihomomethionine	0.886365
														superpathway of leucine, valine, and isoleucine biosynthesis	0.886365
														superpathway of acetyl-CoA biosynthesis	0.886365
														homogalacturonan biosynthesis	0.886365
														glucosinolate biosynthesis from homomethionine	0.886365
														choline biosynthesis III	0.901762
														methylerythritol phosphate pathway	0.901762
														UDP-sugars interconversion	0.915806
														superpathway of lysine, threonine and methionine biosynthesis II	0.918009
														quercetin glucoside biosynthesis (Arabidopsis)	0.936256
														trehalose biosynthesis I	0.936557
														superpathway of fatty acid biosynthesis II (plant)	0.952617
														very long chain fatty acid biosynthesis	0.952617
														IAA biosynthesis I	0.97719
														tRNA charging pathway	0.98862
														superpathway of phenylalanine, tyrosine and tryptophan biosynthesis	0.998128
