# Supplementary material for: Transcriptome responses to different herbivores reveal differences in defense strategies between populations of Eruca sativa
Source: BMC Genomics. 2019 Nov 12;20:843. doi: 10.1186/s12864-019-6217-9 (PMC6852892; doi:10.1186/s12864-019-6217-9)
Supplement: Supplementary file 3 — Additional file 3: Figure S3. MapMan illustrations of the upregulated defense pathways in plants of the Mediterranean (blue) and the desert (red) populations in response to elicitation by wounding (A), or OS of S. littoralis (B) and P. brassicae (C). The upper and lower rows represent the early and late responses, respectively. [file 12864_2019_6217_MOESM3_ESM.xlsx]

## Sheet: Woundng
Clade A					Clade B1					Clade B2
Gene ID		pathway name	P value		Gene ID		pathway name	P value		Gene ID		pathway name	P value
AT5G07010		jasmonic acid biosynthesis	7.04696e-09		AT3G62200		salicylate biosynthesis I	0.000334074		AT4G35470		1,4-dihydroxy-2-naphthoate biosynthesis II (plants)	0.00533652
AT1G07135		leucodelphinidin biosynthesis	0.000738425		AT4G11720		1,4-dihydroxy-2-naphthoate biosynthesis II (plants)	0.0032249		AT3G59910		sucrose degradation to ethanol and lactate (anaerobic)	0.0132615
AT1G69880		leucopelargonidin and leucocyanidin biosynthesis	0.000738425		AT3G29310		lysine degradation I	0.0185185		AT4G29090		mevalonate pathway I	0.0222481
AT1G15170		flavonoid biosynthesis	0.0011443		AT5G59670		ascorbate biosynthesis I (L-galactose pathway)	0.0301301		AT1G74150		baruol biosynthesis	0.0238791
AT1G56660		phosphatidylcholine biosynthesis I	0.0082007		AT3G60140		xanthophyll cycle	0.036703		AT5G10250		beta-caryophyllene biosynthesis	0.0238791
AT3G59080		13-LOX and 13-HPL pathway	0.0113029		AT4G00090		ascorbate biosynthesis III (VTC2 cycle)	0.036703		AT2G17410		superpathway of sucrose degradation to pyruvate	0.024556
AT4G23810		abscisic acid biosynthesis	0.0231148		AT4G04650		ascorbate biosynthesis IV (extended VTC2 cycle)	0.036703		AT3G57200		oxygenic photosynthesis	0.0279688
AT4G28300		superpathway of phosphatidylcholine biosynthesis	0.0231148		AT2G07240		antheraxanthin and violaxanthin biosynthesis	0.036703		AT3G14270		α-amyrin biosynthesis	0.036847
AT1G09950		hydroxyjasmonate sulfate biosynthesis	0.0243665		AT1G31175		trehalose biosynthesis I	0.0468484		AT5G61780		lupeol biosynthesis	0.036847
AT5G56980		jasmonoyl-amino acid conjugates biosynthesis I	0.0243665		AT1G13450		GA12 biosynthesis	0.0545592		AT3G46000		superpathway of sucrose and starch metabolism I (non-photosynthetic tissue)	0.0378165
AT2G36780		proline degradation II	0.0481508		AT5G45050		UDP-L-arabinose biosynthesis I (from UDP-xylose)	0.0545592		AT5G27470		glycolysis IV (plant cytosol)	0.0378165
AT5G08790		ammonium transport	0.0481508		AT4G18250		superpathway of phylloquinone biosynthesis	0.056221		AT4G18240		glycolysis I	0.0378165
AT1G62975		mannose degradation	0.0481508		AT3G12490		glycerol-3-phosphate shuttle	0.08931		AT1G14800		gluconeogenesis	0.0455861
AT1G70690		ascorbate biosynthesis I (L-galactose pathway)	0.0499201		AT5G24180		superpathway of GA12 biosynthesis	0.08931		AT1G51405		ascorbate biosynthesis III (VTC2 cycle)	0.0471994
AT1G72520		cutin biosynthesis	0.0713666		AT1G68750		phenylpropanoid biosynthesis, initial reactions	0.08931		AT3G07940		ascorbate biosynthesis IV (extended VTC2 cycle)	0.0471994
AT3G46620		mannitol degradation II	0.0713666		AT4G26690		aerobic respiration -- electron donor II	0.0973706		AT2G35050		salicylate biosynthesis I	0.0471994
AT5G45340		putrescine biosynthesis II	0.0940273		AT1G69295		spermine biosynthesis	0.106216		AT1G14040		asparagine biosynthesis III (tRNA-dependent)	0.0471994
AT5G61190		xyloglucan biosynthesis	0.0940273		AT1G09010		thiamine biosynthesis II	0.122816		AT1G40390		photosynthesis light reactions	0.0601595
AT3G48360		putrescine biosynthesis IV	0.0940273		AT3G18524		spermidine biosynthesis	0.122816		AT5G58930		starch biosynthesis	0.0670297
AT5G16910		chlorophyll a degradation	0.0940273		AT5G04940		fatty acid biosynthesis initiation I	0.139116		AT4G30240		cardiolipin biosynthesis II	0.0699737
AT1G68690		putrescine biosynthesis I	0.0940273		AT2G42400		glucosinolate breakdown	0.139116		AT2G19450		phenylpropanoid biosynthesis	0.0807825
AT5G48250		phaseic acid biosynthesis	0.0940273		AT4G21110		polyisoprenoid biosynthesis	0.139116		AT1G01350		superpathway of phylloquinone biosynthesis	0.0879618
AT4G11530		folate polyglutamylation II	0.116146		AT5G49580		sulfate reduction II (assimilatory)	0.139116		AT5G55300		tRNA charging pathway	0.0902096
AT5G52310		phosphatidylethanolamine biosynthesis II	0.116146		AT3G02470		phenylalanine biosynthesis II	0.15512		AT5G25610		cytokinins 7-N-glucoside biosynthesis	0.0922144
AT1G30360		cytokinins-O-glucoside biosynthesis	0.130655		AT3G06340		tetrapyrrole biosynthesis I	0.170835		AT1G80830		thiosulfate disproportionation III (rhodanese)	0.0922144
AT1G23530		brassinosteroid biosynthesis I	0.137735		AT1G27150		mevalonate pathway I	0.170835		AT5G03480		free phenylpropanoid acid biosynthesis	0.0922144
AT4G33980		phosphatidylcholine biosynthesis II	0.158807		AT5G01490		superpathway of phenylalanine and tyrosine biosynthesis	0.186265		AT3G59340		cytokinins 9-N-glucoside biosynthesis	0.0922144
AT4G34150		sinapate ester biosynthesis	0.158807		AT5G27620		pentose phosphate pathway (oxidative branch)	0.186265		AT3G24550		chlorophyll cycle	0.0922144
AT1G11670		IAA biosynthesis II	0.158807		AT2G47260		glutathione redox reactions I	0.186265		AT2G39360		nicotianamine biosynthesis	0.0922144
AT2G22760		cytokinins degradation	0.158807		AT3G53670		superpathway of carotenoid biosynthesis	0.216291		AT1G29880		ferulate and sinapate biosynthesis	0.113934
AT4G11070		citrulline biosynthesis	0.199448		AT5G60930		cysteine biosynthesis I	0.230897		AT3G06450		UDP-D-galacturonate biosynthesis I (from UDP-D-glucuronate)	0.113934
AT1G70200		glucosinolate biosynthesis from phenylalanine	0.21904		AT1G80810		nonaprenyl diphosphate biosynthesis	0.230897		AT4G26300		phospholipid biosynthesis II	0.114845
AT4G31550		tetrapyrrole biosynthesis I	0.21904		AT4G26700		superpathway of polyamine biosynthesis	0.230897		AT5G36228		superpathway of starch degradation to pyruvate	0.116862
AT2G30020		GDP-mannose biosynthesis	0.21904		AT1G61180		suberin biosynthesis	0.259317		AT4G10890		superpathway of geranylgeranyldiphosphate biosynthesis I (via mevalonate)	0.126384
AT5G15490		serine racemization	0.21904		AT1G72130		superpathway of plastoquinone biosynthesis	0.286714		AT2G37920		phosphatidylglycerol biosynthesis I (plastid)	0.126384
AT5G25930		superpathway of citrulline metabolism	0.256826		AT3G47680		flavonol biosynthesis	0.286714		AT3G19770		phosphatidylglycerol biosynthesis II	0.126384
AT5G54165		stachyose biosynthesis	0.292819		AT1G72680		heme biosynthesis I	0.286714		AT2G03510		glutamine biosynthesis I	0.135144
AT4G10500		superpathway of polyamine biosynthesis	0.292819		AT1G19800		UDP-sugars interconversion	0.298946		AT1G31150		monoterpene biosynthesis	0.135144
AT1G17147		gibberellin inactivation	0.327101		AT3G54085		salvage pathways of purine nucleosides II (plant)	0.30004		AT5G46830		abscisic acid glucose ester biosynthesis	0.142717
AT5G15190		suberin biosynthesis	0.327101		AT3G09760		pentose phosphate pathway	0.30004		AT5G66900		triacylglycerol biosynthesis	0.142717
AT5G04340		choline biosynthesis III	0.327101		AT5G17880		superpathway of proto- and siroheme biosynthesis	0.313124		AT4G04850		IAA biosynthesis II	0.155857
AT3G55980		phospholipid biosynthesis II	0.34581		AT5G62900		UDP-D-xylose biosynthesis	0.313124		AT5G55960		sinapate ester biosynthesis	0.155857
AT1G28380		heme biosynthesis I	0.359753		AT1G16330		superpathway of fatty acid biosynthesis II (plant)	0.325969		AT1G01670		fatty acid biosynthesis initiation I	0.176083
AT1G69840		cellulose biosynthesis	0.363749		AT3G56880		starch degradation	0.37505		AT2G16730		plant sterol biosynthesis	0.185256
AT5G52320		sphingolipid biosynthesis (plants)	0.375492		AT1G54215		superpathway of geranylgeranyldiphosphate biosynthesis I (via mevalonate)	0.386766		AT3G15870		ammonia assimilation cycle II	0.195835
AT5G63450		trehalose biosynthesis I	0.375492		AT3G02760		abscisic acid glucose ester biosynthesis	0.40956		AT5G64000		nitrate reduction II (assimilatory)	0.195835
AT4G23230		phenylpropanoid biosynthesis	0.390851		AT5G27550		leucopelargonidin and leucocyanidin biosynthesis	0.442211		AT5G40470		pantothenate biosynthesis	0.195835
AT3G14440		superpathway of proto- and siroheme biosynthesis	0.390851		AT5G04360		leucodelphinidin biosynthesis	0.442211		AT4G12250		Calvin-Benson-Bassham cycle	0.20277
AT4G39670		UDP-D-xylose biosynthesis	0.390851		AT2G36960		plant sterol biosynthesis	0.462995		AT3G62660		trans,trans-farnesyl diphosphate biosynthesis	0.215122
AT3G55950		very long chain fatty acid biosynthesis	0.40584		AT5G04020		flavonoid biosynthesis	0.473102		AT4G26850		superpathway of cytosolic glycolysis (plants), pyruvate dehydrogenase and TCA cycle	0.218882
AT2G35930		tryptophan biosynthesis	0.420467		AT1G11960		superpathway of sucrose and starch metabolism II (photosynthetic tissue)	0.492763		AT4G10780		pyruvate fermentation to ethanol II	0.252347
AT2G27080		superpathway of choline biosynthesis	0.420467		AT1G53590		TCA cycle variation III (eukaryotic)	0.51171		AT5G62720		acetaldehyde biosynthesis I	0.252347
AT2G47970		triacylglycerol biosynthesis	0.501102		AT3G56800		phospholipases	0.51171		AT3G21750		sucrose degradation III	0.265218
AT5G16010		galactose degradation III	0.513427		AT1G73240		photosynthesis light reactions	0.51171		AT5G42905		quercetin glucoside biosynthesis (Arabidopsis)	0.265218
AT1G76540		ascorbate glutathione cycle	0.591725		AT1G52950		sucrose degradation III	0.547558		AT5G14670		glycolipid desaturation	0.287841
AT5G03200		superpathway of phenylalanine, tyrosine and tryptophan biosynthesis	0.657636		AT3G51980		superpathway of phenylalanine, tyrosine and tryptophan biosynthesis	0.556112		AT2G14080		ascorbate biosynthesis I (L-galactose pathway)	0.304963
AT4G20830		tRNA charging pathway	0.67447		AT1G56140		tRNA charging pathway	0.572749		AT2G45990		methylerythritol phosphate pathway	0.321683
AT1G11310		UDP-sugars interconversion	0.771601		AT5G63060		superpathway of glyoxylate cycle	0.588779		AT3G55200		superpathway of pantothenate and coenzymeA biosynthesis	0.338007
AT2G40000					AT5G10930		aerobic respiration -- electron donor III	0.611731		AT5G45060		sphingolipid biosynthesis (plants)	0.369511
AT4G23180					AT1G24300		cellulose biosynthesis	0.626334		AT4G23270		superpathway of fatty acid biosynthesis II (plant)	0.399545
AT3G04010					AT2G37900		superpathway of sucrose and starch metabolism I (non-photosynthetic tissue)	0.640402		AT3G47680		CDP-diacylglycerol biosynthesis I	0.441985
AT2G40140					AT3G42170		superpathway of flavones and derivatives biosynthesis	0.69758		AT5G24810		CDP-diacylglycerol biosynthesis II	0.441985
AT1G53903					AT1G16290		oxygenic photosynthesis	0.750745		AT4G24220		superpathway of flavones and derivatives biosynthesis	0.448213
AT3G19580					AT2G38470		superpathway of starch degradation to pyruvate	0.778151		AT4G23160		triacylglycerol degradation	0.455467
AT2G22860					AT2G47020		superpathway of sucrose degradation to pyruvate	0.840822		AT5G15450		cytokinins-O-glucoside biosynthesis	0.468631
AT5G62520					AT2G31190		superpathway of cytosolic glycolysis (plants), pyruvate dehydrogenase and TCA cycle	0.85571		AT5G52547		superpathway of geranylgeranyldiphosphate biosynthesis II (via MEP)	0.541309
AT5G47220					AT3G12210		sucrose degradation to ethanol and lactate (anaerobic)	0.876754		AT1G72680		Rubisco shunt	0.552436
AT1G17420					AT5G58412					AT3G25855		ascorbate glutathione cycle	0.584253
AT1G18300					AT5G55840					AT2G01750		aerobic respiration -- electron donor III	0.705739
AT5G17490					AT2G28760					AT4G31690		cellulose biosynthesis	0.719971
AT5G15840					AT3G11290					AT1G74060		UDP-sugars interconversion	0.764669
AT4G14450					AT2G41460					AT5G46250
AT3G15210					AT5G66560					AT1G01190
AT1G12380					AT3G09820					AT5G66750
AT4G21390					AT4G17770					AT1G80190
AT3G54000					AT5G16030					AT1G13450
AT1G73540					AT2G36410					AT1G01060
AT1G16370					AT5G57040					AT1G12240
AT2G42760					AT1G78340					AT4G02620
AT1G69890					AT2G02760					AT1G32200
AT1G16860					AT5G55120					AT1G06400
AT5G46910					AT1G12940					AT2G36810
AT4G24340					AT3G14890					AT5G45570
AT5G13740					AT4G15850					AT5G41070
AT1G70140					AT1G74190					AT3G07770
AT1G70780					AT2G20060					AT5G66150
AT1G12610					AT5G43990					AT2G19910
AT5G21960					AT5G48050					AT1G51660
AT1G28480					AT5G65540					AT3G53310
AT1G11960					AT3G24255					AT3G51120
AT1G16840					AT1G17630					AT4G04775
AT1G15210					AT5G19880					AT3G19300
AT3G47820					AT1G09490					AT2G35510
AT1G75450					AT5G63280					AT2G47850
AT1G74930					AT4G25880					AT1G29720
AT2G44850					AT2G30120					AT1G30790
AT5G21160					AT3G62120					AT5G07070
AT3G54020					AT4G38910					AT3G44713
AT2G07760					AT3G14840					AT1G65850
AT4G27520					AT4G11000					AT4G01230
AT4G31800					AT5G39660					AT1G32490
AT3G56880					AT3G28830					AT5G40940
AT3G30775					AT2G27880					AT5G18600
AT3G55880					AT3G23960					AT4G35040
AT4G24570					AT2G29080					AT1G52950
AT5G52050					AT2G43850					AT5G54680
AT1G19770					AT4G27620					AT5G60120
AT2G38790					AT2G43950					AT1G10650
AT5G58120					AT3G05820					AT5G66130
AT3G59220					AT2G29940					AT5G11060
AT2G46370					AT1G29720					AT2G48070
AT2G27420					AT5G24410					AT1G11630
AT3G15500					AT4G24450					AT1G78240
AT1G72450					AT3G16230					AT4G26130
AT2G22200					AT5G60150					AT5G42360
AT3G13310					AT5G57110					AT1G52260
AT5G27660					AT1G65720					AT2G07200
AT1G28370					AT1G66880					AT5G61190
AT5G64260					AT3G58570					AT1G58807
AT5G61380					AT1G53140					AT3G16210
AT1G22110					AT1G66930					AT3G11100
AT5G64750					AT3G22104					AT3G05790
AT5G23490					AT1G17360					AT1G18610
AT3G05680					AT5G15800					AT1G79030
AT5G24620					AT3G22970					AT1G55460
AT4G17230					AT1G19950					AT2G07240
AT4G19390					AT4G29090					AT2G36720
AT3G19595					AT4G22280					AT4G38590
AT4G23060					AT3G27290					AT5G26270
AT2G33580					AT3G20910					AT1G73740
AT5G57150					AT4G36150					AT4G36690
AT3G11820					AT3G21790					AT3G17700
AT4G40010					AT1G03300					AT3G45850
AT3G11180					AT1G58290					AT2G04660
AT1G70130					AT1G48040					AT1G15170
AT1G19210					AT4G00500					AT5G45900
AT5G21100					AT4G30090					AT1G05270
AT1G51820					AT5G49160					AT5G52300
AT3G21290					AT5G57000					AT4G33170
AT1G65790					AT5G45570					AT4G39850
AT4G23320					AT3G21865					AT1G60550
AT5G64310					AT1G30000					AT5G56910
AT1G76650					AT5G67030					AT5G15690
AT5G22875					AT3G32904					AT3G19120
AT2G30040					AT3G54690					AT1G76730
AT1G80450					AT1G35150					AT3G11320
AT1G70170					AT3G12860					AT3G56910
AT5G48380					AT2G43500					AT1G79690
AT4G38400					AT2G30990					AT5G09930
AT2G32210					AT3G24150					AT1G56140
AT5G57015					AT3G23710					AT1G08900
AT1G61560					AT5G36930					AT5G51660
AT1G15010					AT3G08530					AT4G12620
AT1G13210					AT1G79260					AT1G14870
AT5G52020					AT5G10900					AT1G01910
AT5G05600					AT4G22360					AT4G36960
AT5G42650					AT4G21980					AT4G03370
AT1G07050					AT4G27900					AT3G06340
AT1G01470					AT1G12220					AT1G06900
AT1G17380					AT2G31470					AT3G23280
AT1G10090					AT3G06170					AT4G29940
AT3G57520					AT1G06010					AT1G34270
AT3G14590					AT4G19650					AT4G15870
AT5G12020					AT5G13920					AT1G07890
AT1G13560					AT1G74710					AT4G16400
AT2G39200					AT1G34630					AT3G10300
AT4G17500					AT3G50530					AT1G06680
AT1G27360					AT3G14010					AT4G00895
AT4G27410					AT1G71015					AT3G10480
AT1G69920					AT2G07760					AT3G56880
AT4G10390					AT4G01290					AT4G31920
AT5G27640					AT1G15460					AT5G22875
AT1G61120					AT5G36228					AT3G53370
AT5G57560					AT3G51690					AT3G26650
AT5G01100					AT4G18600					AT5G63280
AT1G49450					AT4G30810					AT3G31430
AT2G04400					AT5G22460					AT5G10810
AT5G65300					AT5G08040					AT5G10630
AT1G10586					AT1G73490					AT1G69550
AT1G59870					AT1G12775					AT5G10770
AT5G07070					AT2G05642					AT2G44710
AT1G27730					AT5G27650					AT1G28760
AT3G49530					AT3G10640					AT1G68030
AT3G18035					AT1G09370					AT2G36200
AT5G06320					AT1G13710					AT1G17920
AT2G40080					AT2G41890					AT5G54750
AT1G49230					AT3G52430					AT2G07505
AT4G18950					AT3G45620					AT5G15810
AT2G34930					AT4G28490					AT3G62850
AT1G70640					AT2G40690					AT5G14930
AT1G27100					AT2G04790					AT1G05430
AT3G62720					AT2G44730					AT3G16320
AT3G07650					AT1G15290					AT1G78900
AT1G20310					AT4G19990					AT1G21410
AT2G38470					AT3G05470					AT5G19500
AT1G20696					AT1G48920					AT5G24000
AT3G46640					AT5G19840					AT3G17820
AT4G25030					AT1G26810					AT5G05060
AT2G44578					AT5G55670					AT4G38570
AT1G10000					AT4G13050					AT4G11260
AT5G52750					AT1G25260					AT3G57890
AT5G43760					AT4G19050					AT4G32330
AT3G02840					AT3G03790					AT5G22790
AT5G67150					AT3G62850					AT3G13550
AT4G17900					AT2G39435					AT5G51545
AT1G19640					AT4G38690					AT1G74710
AT1G02660					AT5G42520					AT4G30270
AT1G20510					AT3G60540					AT3G26030
AT5G25440					AT5G46400					AT1G36970
AT3G27810					AT5G45510					AT2G22120
AT2G16660					AT3G04720					AT3G61110
AT3G54420					AT1G55475					AT2G40410
AT5G11740					AT3G61590					AT4G20890
AT3G22275					AT1G17970					AT1G12900
AT5G42900					AT4G30200					AT2G45000
AT5G59490					AT2G28350					AT2G10940
AT1G23710					AT5G47970					AT1G23540
AT5G66210					AT4G26850					AT2G38000
AT2G44380					AT5G48290					AT3G05350
AT4G05010					AT5G24470					AT2G17720
AT4G17490					AT4G17615					AT2G33400
AT2G34600					AT2G44710					AT5G04460
AT5G54170					AT1G20970					AT1G45145
AT1G80840					AT3G57470					AT5G13430
AT5G22380					AT5G47250					AT2G38730
AT1G19670					AT3G04780					AT3G06670
AT5G13750					AT5G15220					AT4G30960
AT4G17615					AT1G31580					AT5G66620
AT4G13510					AT3G61610					AT1G50500
AT1G74950					AT2G31670					AT4G08330
AT3G56320					AT5G54100					AT4G12590
AT1G77420					AT2G38460					AT2G45650
AT2G46510					AT3G60040					AT3G54960
AT5G24110					AT3G56090					AT3G12320
AT3G16720					AT3G55320					AT1G11070
AT5G17350					AT2G39760					AT4G25690
AT2G06050					AT3G19770					AT3G60550
AT4G35985					AT1G34360					AT2G28000
AT3G08720					AT5G20590					AT3G24120
AT1G70782					AT4G22350					AT1G26440
AT3G07170					AT4G22150					AT3G10490
AT5G57010					AT4G27585					AT5G48050
AT2G38290					AT5G51230					AT1G24148
AT1G29980					AT3G52560					AT3G58010
AT4G35180					AT3G07170					AT2G42190
AT1G19180					AT3G18600					AT3G18690
AT4G23290					AT4G21990					AT3G62210
AT5G05260					AT3G11100					AT4G27620
AT1G21130					AT3G25080					AT1G06220
AT3G57450					AT1G19320					AT1G78230
AT5G42050					AT1G70740					AT4G08320
AT3G26440					AT1G58230					AT2G39140
AT2G20350					AT4G09490					AT5G40595
AT3G53960					AT1G06150					AT1G12940
AT2G28400					AT1G01830					AT1G59218
AT1G07160					AT5G47260					AT3G07460
AT5G46710					AT3G62210					AT4G38910
AT3G05270					AT5G16610					AT4G03260
AT1G20450					AT4G21105					AT3G25470
AT4G21910					AT2G46800					AT3G55600
AT5G13330					AT5G60690					AT3G44970
AT1G76430					AT4G22140					AT1G62740
AT2G01180					AT4G25610					AT1G67800
AT1G18890					AT1G60900					AT5G57210
AT1G30320					AT2G43350					AT2G38040
AT5G20230					AT1G73470					AT1G22660
AT5G55180					AT4G18740					AT4G39210
AT1G34060					AT1G71410					AT4G11000
AT4G29930					AT1G22770					AT1G73360
AT4G24310					AT5G58620					AT3G44680
AT3G07195					AT2G41620					AT4G01800
AT3G14870					AT1G25500					AT1G15200
AT1G09940					AT5G01720					AT5G41770
AT4G37370					AT5G44290					AT1G68410
AT4G23190					AT3G05710					AT5G27670
AT4G01550					AT5G46470					AT1G77280
AT5G20630					AT2G13450					AT4G35905
AT5G10100					AT4G35620					AT4G05095
AT5G15870					AT3G54560					AT5G51190
AT1G07310					AT1G02780					AT4G15160
AT1G73080					AT4G08460					AT2G02740
AT1G72280					AT5G62530					AT3G17650
AT1G70700					AT3G16290					AT5G02790
AT3G03341					AT2G28340					AT3G26950
AT5G09640					AT3G06960					AT4G18020
AT4G16630					AT4G30240					AT5G01500
AT3G44870					AT4G23160					AT3G22942
AT1G72870					AT1G71400					AT1G63670
AT1G72180					AT2G35670					AT5G55540
AT5G55120					AT3G23670					AT1G04530
AT4G27657					AT5G09530					AT3G23690
AT2G46490					AT1G25490					AT5G57280
AT3G55840					AT4G22285					AT3G32904
AT5G52300					AT2G41705					AT4G16160
AT4G36380					AT4G20350					AT1G70460
AT1G33612					AT5G09390					AT5G08020
AT5G43066					AT5G09840					AT1G11475
AT4G04500					AT1G58390					AT2G37560
AT2G27310					AT5G19050					AT2G06850
AT3G08730					AT3G04590					AT1G68490
AT2G24100					AT5G54110					AT4G21940
AT5G48657					AT5G41540					AT4G16420
AT1G67070					AT1G10000					AT3G24255
AT4G34710					AT3G47360					AT1G43760
AT1G05100					AT1G61630					AT4G30080
AT5G05300					AT5G16180					AT5G27100
AT1G27770					AT2G30700					AT2G29940
AT1G61340					AT4G18120					AT5G04380
AT4G29090					AT1G53903					AT2G02170
AT1G18740					AT2G29120					AT3G03160
AT1G61890					AT5G25440					AT3G20020
AT1G27150					AT3G12560					AT2G20570
AT2G17840					AT1G58410					AT3G62150
AT1G10140					AT2G15020					AT3G20740
AT1G50740					AT4G17245					AT1G51760
AT5G10410					AT3G07630					AT4G22350
AT5G49520					AT1G14800					AT1G49920
AT1G19020					AT4G36840					AT1G45545
AT3G28340					AT2G18700					ATMG00860
AT1G14610					AT1G12290					AT5G57720
AT4G36830					AT1G69170					AT4G20440
AT1G80820					AT3G21350					AT3G52400
AT1G30135					AT2G24240					AT4G29700
AT3G28100					AT1G19140					AT3G29750
AT3G57260					AT1G18870					AT5G51830
AT1G02400					AT1G79880					AT5G06260
AT4G34410					AT1G43760					AT5G15580
AT1G68500					AT4G14330					AT5G37740
AT3G25770					AT2G20210					AT2G16940
AT5G03204					AT1G50890					AT3G21480
AT5G13220					AT4G14640					AT3G57980
AT1G63030					AT1G63090					AT1G18710
AT5G27520					AT4G14600					AT3G14890
AT2G22880					AT1G70610					AT1G77850
AT3G20810					AT3G54910					AT5G44260
AT1G78660					AT1G43145					AT2G34650
AT4G16500					AT1G55280					AT1G80110
AT3G25760					AT1G72250					AT4G17085
AT5G58380					AT1G60500					AT2G29680
AT1G78390					AT1G15910					ATMG00300
AT2G44840					AT1G70250					AT1G61180
AT1G51760					AT3G25470					AT5G04810
AT1G71697					AT4G27680					AT5G23150
AT2G38240					AT1G15210					AT1G43730
AT3G25780					AT5G38280					AT4G29020
AT3G13950					AT4G35785					AT4G34410
AT2G27690					AT4G08850					AT5G27700
AT1G77450					AT4G02715					AT2G33560
AT5G03240					AT1G11940					AT3G13920
AT5G14930					AT5G15260					AT2G20210
AT3G55970					AT3G31430					AT1G33290
AT5G22250					AT3G20890					AT2G31010
AT3G05500					ATMG00300					AT1G60720
AT4G36950					AT5G07670					AT5G09430
AT5G43650					AT4G01995					AT3G02510
AT1G80120					ATMG00860					AT3G20240
AT5G06860					AT1G61870					AT1G14270
AT1G22360					AT1G16670					AT1G78770
AT4G29780					AT5G66320					AT1G80820
					AT5G46450					AT1G62680
					AT2G26000					AT5G18880
					AT5G45060					AT5G04370
					AT5G19080					AT5G54430
					AT3G29750					AT1G53140
					AT5G38560					AT2G42920
					AT3G07500					AT1G63530
					AT2G40830					AT1G03780
					AT1G24764					AT4G34880
					AT3G58840					AT4G28560
					AT5G56920					AT1G06560
					AT1G33390					AT1G70780
					AT5G64430					AT5G61960
					AT4G11120					AT3G17970
					AT3G53430					AT1G10000
					AT5G06410					AT1G65560
					AT5G03990					AT4G21760
					AT4G00980					AT2G31190
					AT3G12130					AT5G41220
					AT5G63640					AT3G26780
					AT5G46710					AT2G01120
					AT3G11420					AT5G04870
					AT5G27220					AT5G18000
					AT2G33460					AT5G58784
					AT3G52110					AT5G08130
					AT1G43730					AT1G24460
					AT1G16220					AT5G55930
					AT5G29000					AT3G48860
					AT1G22882					AT5G64810
					AT4G25300					AT3G42723
					AT2G43770					AT5G17540
					AT5G07120					AT1G02370
					AT5G64330					AT5G11250
					AT4G28010					AT4G31120
					AT2G03780					AT1G70210
					AT3G56290					AT5G40405
					AT1G05160					AT4G03728
					AT5G40060					AT1G10240
					AT1G10310					AT4G00980
					AT5G24310					AT1G04340
					AT2G22030					AT1G30270
					AT1G25150					AT1G52520
					AT4G31120					AT2G46980
					AT5G16000					AT1G16720
					AT2G33810					AT3G21780
					AT5G10770					AT1G21280
					AT1G70100					AT2G24210
					AT5G11350					AT3G07800
					AT4G15400					AT3G58060
					AT5G41550					AT1G23790
					AT3G16030					AT2G16600
					AT1G79950					AT2G19780
					AT2G17920					AT1G64260
					AT5G14420					AT5G18570
					AT5G43530					AT1G79060
					AT3G42860					AT1G24300
					AT5G19000					AT5G64330
					AT5G37890					AT1G12270
					AT5G46250					AT4G29540
					AT5G09540					AT5G49840
					AT1G04590					AT1G20190
					AT1G55920					AT5G38020
					AT1G78000					AT1G04945
					AT3G46490					AT1G27700
					AT4G22290					AT2G33540
					AT4G11130					AT5G23960
					AT4G15530					AT1G12990
					AT1G24490					AT1G32350
					AT1G53025					AT1G16710
					AT2G37660					AT5G04720
					AT5G18600					AT2G46570
					AT4G36550					AT3G10780
					AT1G13080					AT5G21960
					AT2G27100					AT1G80040
					AT2G35880					AT5G56440
					AT1G09920					AT1G80740
					AT4G28050					AT2G42670
					AT2G26760					AT4G28390
					AT2G34357					AT2G23230
					AT2G01100					AT3G24900
					AT4G23540					AT1G20460
					AT1G11910					AT2G19480
					AT1G78140					AT1G01600
					AT5G19470					AT5G51510
					AT4G05380					AT3G26100
					AT5G57020					AT5G11070
					AT3G02580					AT4G32190
					AT2G43890					AT4G27310
					AT1G07310					AT2G46220
					AT1G75170					AT1G55960
					AT1G22450					AT5G25440
					AT4G04570					AT4G36140
					AT4G37830					AT1G61190
					AT1G19240					AT1G69160
					AT2G41160					AT3G08030
					AT2G19600					AT1G60590
					AT3G49590					AT3G57170
					AT3G56240					AT2G33435
					AT5G20090					AT2G07280
					AT5G59613					AT5G12230
					AT4G36780					AT4G15370
					AT2G37240					AT5G09640
					AT3G15395					AT3G17000
					AT4G30270					AT2G43010
					AT5G55860					AT5G09530
					AT2G43090					AT2G01580
					AT3G55940					AT5G23670
					AT1G76490					AT2G36800
					AT5G19860					AT4G36150
					AT2G33070					AT4G26110
					AT1G06680					AT1G04680
					AT3G47833					AT3G60340
					AT5G05170					AT1G79650
					AT4G03260					AT3G06070
					AT1G05180					AT4G36220
					AT5G04460					AT4G36430
					AT5G55660					AT1G79230
					AT4G30960					AT4G38840
					AT5G51020					AT2G42550
					AT5G41690					AT1G03820
					AT5G62620					AT2G36530
					AT3G23690					AT5G19190
					AT2G30490					AT2G21100
					AT4G26780					AT5G48840
					AT4G01100					AT5G52340
					AT3G05350					AT3G57710
					AT5G64000					AT4G19990
					AT4G30160					AT4G29910
					AT2G38040					AT5G05280
					AT3G51280					AT5G43130
					AT3G55450					AT5G04950
					AT4G37940					AT2G18300
					AT3G26360					AT3G59845
					AT1G30620					AT1G78500
					AT5G63380					AT5G53920
					AT1G02370					AT1G31010
					AT4G20030					AT1G69760
					AT3G19390					AT2G39310
					AT1G19770					AT2G06845
					AT3G06780					AT2G37900
					AT3G07740					AT4G34555
					AT3G51050					AT5G41540
					AT3G02460					AT5G25180
					AT4G22910					AT2G02580
					AT1G06900					AT3G44630
					AT4G18380					AT2G44730
					AT1G17050					AT1G50080
										AT4G36240
										ATCG00340
										AT3G03950
										AT5G54585
										AT5G15510
										AT2G45460
										AT1G22630
										AT4G18010
										AT1G52342
										AT5G05810
										AT3G61590
										AT4G02400
										AT4G03440
										AT1G69530
										AT1G79830
										AT1G04080
										AT5G51640
										AT3G06145
										AT4G28280
										AT5G44190
										AT4G28290
										AT5G58770
										AT1G72110
										AT5G27750
										AT1G55360
										AT5G38590
										AT3G59900
										AT3G02380
										AT1G67020
										AT1G71030
										AT5G45200
										AT1G70770
										AT1G26770
										AT1G56130
										AT1G70260
										AT2G37530
										AT4G38860
										AT5G65730
										AT2G05642
										AT1G18810
										AT1G50910
										AT1G79680
										AT4G33070
										AT1G55990
										AT1G22090
										AT3G25560
										AT2G39330
										AT3G20980
										AT3G15390
										AT2G27420
										AT4G15850
										AT3G07500
										AT3G02885
										AT2G34200
										AT2G41250
										AT1G44446
										AT1G76930
										AT3G42170
										AT2G32530
										AT3G16800
										AT5G28770
										AT4G18870
										AT1G17870
										AT3G27400
										AT1G18335
										ATCG00020
										AT2G29120
										AT5G27450
										AT3G47430
										AT5G32470
										AT5G46600
										AT1G57700
										AT2G30990
										AT5G03350
										AT5G13520
										AT1G61415
										AT2G38870
										AT1G60940
										AT4G26270
										AT5G62180
										AT1G75410
										AT5G57180
										AT5G57340
										AT4G34530
										AT4G32690
										AT1G63070
										ATCG00730
										AT3G29240
										AT3G29035
										AT1G15780
										AT1G61300
										AT1G02820
										AT5G37890
										AT1G58270
										AT1G02340
										AT1G45616
										AT2G39290
										AT1G64340
										AT5G09330
										AT3G62200
										AT4G22360
										AT2G41705
										AT5G62730
										AT3G17510
										AT2G38460
										AT2G15010
										AT4G16050
										AT3G25660
										ATMG00710
										AT2G42510
										AT5G54280
										AT4G15400
										AT3G04590
										AT1G74580
										AT2G05520
										AT4G19960
										AT1G14430
										AT3G52360

## Sheet: S. littoralis
Clade A					Clade B1					Clade B2					Clade C
Gene ID		pathway name	P value		Gene ID		pathway name	P value		Gene ID		pathway name	P value		Gene ID		pathway name	P value
AT5G07010		jasmonic acid biosynthesis	9.85134e-09		AT3G62200		salicylate biosynthesis I	0.000605895		AT1G01350		mevalonate pathway I	0.00387688		AT4G35470		putrescine biosynthesis II	0.00286728
AT5G18130		cytokinins-O-glucoside biosynthesis	0.00218216		AT3G18270		1,4-dihydroxy-2-naphthoate biosynthesis II (plants)	0.00577436		AT1G01910		starch biosynthesis	0.0125792		AT1G79190		chlorophyllide a biosynthesis I	0.00481419
AT5G64310		methionine salvage pathway	0.0161156		AT4G11720		phenylpropanoid biosynthesis, initial reactions	0.00577436		AT1G02370		superpathway of sucrose and starch metabolism I (non-photosynthetic tissue)	0.0143082		AT4G16420		CDP-diacylglycerol biosynthesis I	0.0153493
AT1G06620		phosphatidylcholine biosynthesis I	0.0184367		AT3G29310		lysine degradation I	0.0248538		AT1G03080		2-ketoglutarate dehydrogenase complex	0.0194029		AT3G60080		CDP-diacylglycerol biosynthesis II	0.0153493
AT3G60140		2,4,6-trinitrotoluene degradation	0.0184367		AT5G65070		siroheme biosynthesis	0.0491017		AT1G06030		superpathway of geranylgeranyldiphosphate biosynthesis I (via mevalonate)	0.0255037		AT4G00165		phosphatidylglycerol biosynthesis II	0.0191114
AT1G56660		gibberellin inactivation	0.0193143		AT4G04650		asparagine biosynthesis III (tRNA-dependent)	0.0491017		AT1G07040		gluconeogenesis	0.042025		AT4G29090		phosphatidylglycerol biosynthesis I (plastid)	0.0191114
AT5G46450		ethylene biosynthesis from methionine	0.0228388		AT1G31175		ascorbate biosynthesis I (L-galactose pathway)	0.05174		AT1G07890		Calvin-Benson-Bassham cycle	0.0443145		AT3G26290		phytyl diphosphate biosynthesis	0.0224172
AT5G65500		13-LOX and 13-HPL pathway	0.025197		AT1G64110		suberin biosynthesis	0.0582102		AT1G10000		UDP-D-galacturonate biosynthesis I (from UDP-D-glucuronate)	0.0478379		AT3G20020		triacylglycerol biosynthesis	0.0233412
AT2G29940		xylogalacturonan biosynthesis	0.037037		AT4G18250		gibberellin inactivation	0.0582102		AT1G11070		aliphatic glucosinolate biosynthesis, side chain elongation cycle	0.0478379		AT2G20570		fatty acid β-oxidation II (core pathway)	0.0237789
AT4G28300		jasmonoyl-amino acid conjugates biosynthesis I	0.037037		AT1G68750		UDP-L-arabinose biosynthesis I (from UDP-xylose)	0.0727582		AT1G11400		glutamine biosynthesis I	0.0571409		AT1G06680		superpathway of polyamine biosynthesis	0.0377028
AT3G16860		hydroxyjasmonate sulfate biosynthesis	0.037037		AT4G26690		cardiolipin biosynthesis II	0.0727582		AT1G11475		superpathway of sucrose degradation to pyruvate	0.0634962		AT5G05880		cysteine biosynthesis I	0.0377028
AT3G49360		spermine and spermidine degradation III	0.0411718		AT1G02560		superpathway of proto- and siroheme biosynthesis	0.0865808		AT1G11940		superpathway of cytosolic glycolysis (plants), pyruvate dehydrogenase and TCA cycle	0.0718017		AT5G10250		chlorophyll a biosynthesis II	0.0443425
AT1G70690		abscisic acid biosynthesis	0.0502503		AT1G21130		superpathway of phylloquinone biosynthesis	0.0942175		AT1G12270		superpathway of glyoxylate cycle	0.0751171		AT4G23160		hydroxycinnamic acid tyramine amides biosynthesis	0.0443425
AT1G17380		glucosinolate biosynthesis from phenylalanine	0.0502503		AT3G45290		trans-cinnamoyl-CoA biosynthesis	0.0958374		AT1G14330		phospholipid biosynthesis II	0.0836654		AT3G55630		tetrahydrofolate biosynthesis II	0.0540085
AT3G62170		superpathway of phosphatidylcholine biosynthesis	0.0502503		AT5G04940		homocysteine and cysteine interconversion	0.0958374		AT1G14430		ammonia assimilation cycle II	0.0845346		AT1G26770		lipid-dependent phytate biosynthesis I (via Ins(1,4,5)P3)	0.0657865
AT3G46620		proline degradation II	0.0727197		AT5G25440		tRNA charging pathway	0.0989663		AT1G14800		nitrate reduction II (assimilatory)	0.0845346		AT3G62150		salvage pathways of purine nucleosides II (plant)	0.0660231
AT3G14440		acyl-ACP thioesterase pathway	0.0727197		AT3G06340		benzoate biosynthesis II (CoA-independent, non-β-oxidative)	0.118353		AT1G15170		fatty acid activation	0.0845346		AT3G20740		superpathway of phylloquinone biosynthesis	0.078838
AT5G61190		mannose degradation	0.0727197		AT1G30270		starch degradation	0.126514		AT1G15240		sucrose degradation to ethanol and lactate (anaerobic)	0.0860831		AT3G57200		nicotianamine biosynthesis	0.0867596
AT1G15130		ammonium transport	0.0727197		AT1G03560		phosphatidylglycerol biosynthesis I (plastid)	0.134962		AT1G15940		trans,trans-farnesyl diphosphate biosynthesis	0.0934966		AT1G14800		putrescine biosynthesis IV	0.0867596
AT4G23280		glutathione redox reactions II	0.0727197		AT4G09490		phosphatidylglycerol biosynthesis II	0.134962		AT1G17270		glycolysis I	0.0955129		AT1G68490		putrescine biosynthesis I	0.0867596
AT1G69490		leucodelphinidin biosynthesis	0.104631		AT2G41910		spermine biosynthesis	0.140319		AT1G17870		glycolysis IV (plant cytosol)	0.0955129		AT5G54780		phospholipid biosynthesis II	0.0994681
AT2G30500		leucopelargonidin and leucocyanidin biosynthesis	0.104631		AT1G80810		myo-inositol biosynthesis	0.140319		AT1G17920		glutathione redox reactions I	0.102375		AT4G28080		folate polyglutamylation II	0.107272
AT5G16910		mannitol degradation II	0.107097		AT4G26700		superpathway of sucrose and starch metabolism I (non-photosynthetic tissue)	0.148536		AT1G18610		linoleate biosynthesis I (plants)	0.102375		AT1G64960		1D-myo-inositol hexakisphosphate biosynthesis III (Spirodela polyrrhiza)	0.107272
AT5G48250		asparagine degradation I	0.107097		AT2G13790		spermidine biosynthesis	0.161748		AT1G19950		fatty acid β-oxidation II (core pathway)	0.102375		AT5G18600		1,4-dihydroxy-2-naphthoate biosynthesis II (plants)	0.107272
AT4G21390		cutin biosynthesis	0.107097		AT1G07310		phytate degradation I	0.161748		AT1G20930		pentose phosphate pathway (oxidative branch)	0.102375		AT5G48545		superpathway of lipid-dependent phytate biosynthesis	0.107272
AT1G23530		suberin biosynthesis	0.116287		AT3G28100		thiamine biosynthesis II	0.161748		AT1G21110		ascorbate biosynthesis I (L-galactose pathway)	0.13707		AT4G37370		glycine cleavage complex	0.107272
AT3G16030		flavonoid biosynthesis	0.128927		AT5G56160		glucosinolate breakdown	0.182653		AT1G21280		methylerythritol phosphate pathway	0.145543		AT5G60620		lipid-dependent phytate biosynthesis II (via Ins(1,3,4)P3)	0.107272
AT4G29660		cytokinins 7-N-glucoside biosynthesis	0.140216		AT1G19520		oxidative ethanol degradation III	0.182653		AT1G21410		oxygenic photosynthesis	0.157353		AT4G23220		formylTHF biosynthesis II	0.121203
AT1G11670		putrescine biosynthesis I	0.140216		AT1G22960		coenzyme A biosynthesis	0.182653		AT1G22070		pentose phosphate pathway	0.170489		AT2G40370		monoterpene biosynthesis	0.127333
AT2G27310		phaseic acid biosynthesis	0.140216		AT5G42520		polyisoprenoid biosynthesis	0.182653		AT1G22660		superpathway of starch degradation to pyruvate	0.178295		AT5G09530		abscisic acid glucose ester biosynthesis	0.128731
AT2G22760		trans-cinnamoyl-CoA biosynthesis	0.140216		AT5G17880		aerobic respiration -- electron donor II	0.185294		AT1G23540		glyoxylate cycle	0.186733		AT4G12970		gibberellin biosynthesis II (early C-3 hydroxylation)	0.146953
AT5G57910		S-adenosylmethionine biosynthesis	0.140216		AT4G30090		fatty acid activation	0.203047		AT1G24280		CDP-diacylglycerol biosynthesis I	0.210535		AT1G80750		lysine degradation II	0.146953
AT5G48850		cytokinins 9-N-glucoside biosynthesis	0.140216		AT1G54215		phenylalanine biosynthesis II	0.203047		AT1G24300		CDP-diacylglycerol biosynthesis II	0.210535		AT1G04680		gibberellin biosynthesis III (early C-13 hydroxylation)	0.146953
AT2G30020		putrescine biosynthesis IV	0.140216		AT4G10850		flavonoid biosynthesis	0.20618		AT1G24460		phosphatidylglycerol biosynthesis I (plastid)	0.226033		AT4G23410		ethanol degradation	0.166142
AT1G55450		putrescine biosynthesis II	0.140216		AT3G09300		scopoletin biosynthesis	0.222941		AT1G26440		phosphatidylglycerol biosynthesis II	0.226033		AT1G80830		purine degradation I (aerobic)	0.166142
AT1G58340		chlorophyll a degradation	0.140216		AT1G21280		simple coumarins biosynthesis	0.222941		AT1G27700		abscisic acid glucose ester biosynthesis	0.241242		AT1G22970		gibberellin biosynthesis I (non C-3, non C-13 hydroxylation)	0.166142
AT3G19280		heme biosynthesis I	0.141504		AT1G32700		5-aminoimidazole ribonucleotide biosynthesis I	0.222941		AT1G28760		triacylglycerol biosynthesis	0.241242		AT3G06070		superpathway of gibberellin biosynthesis	0.166142
AT2G40140		ascorbate glutathione cycle	0.146142		AT1G52950		tetrapyrrole biosynthesis I	0.222941		AT1G29720		superpathway of geranylgeranyldiphosphate biosynthesis II (via MEP)	0.270813		AT1G31150		fatty acid β-oxidation IV (unsaturated, even number)	0.184907
AT5G03630		sphingolipid biosynthesis (plants)	0.15452		AT5G24620		mevalonate pathway I	0.222941		AT1G29840		ascorbate glutathione cycle	0.299286		AT4G36430		fatty acid activation	0.184907
AT4G20830		superpathway of proto- and siroheme biosynthesis	0.167759		AT3G42170		superpathway of sucrose and starch metabolism II (photosynthetic tissue)	0.224645		AT1G30680		TCA cycle variation III (eukaryotic)	0.313124		AT1G58290		nitrate reduction II (assimilatory)	0.184907
AT4G23230		folate polyglutamylation II	0.172122		AT5G55540		cyanate degradation	0.242349		AT1G30790		quercetin glucoside biosynthesis (Arabidopsis)	0.340024		AT4G38840		mevalonate pathway I	0.20326
AT3G55980		UDP-D-glucuronate biosynthesis (from myo-inositol)	0.172122		AT5G09620		pentose phosphate pathway (oxidative branch)	0.242349		AT1G31150		sucrose degradation III	0.340024		AT2G19480		tetrapyrrole biosynthesis I	0.20326
AT3G54150		phenylpropanoid biosynthesis, initial reactions	0.172122		AT1G05710		linoleate biosynthesis I (plants)	0.242349		AT1G31817		tRNA charging pathway	0.359539		AT1G10340		pyrimidine salvage pathway	0.20326
AT3G16470		ferulate and sinapate biosynthesis	0.172122		AT1G48670		methionine biosynthesis II	0.242349		AT1G32200		UDP-sugars interconversion	0.443583		AT5G52060		photosynthesis light reactions	0.208724
AT3G20550		benzoate biosynthesis II (CoA-independent, non-β-oxidative)	0.172122		AT3G23960		superpathway of phenylalanine and tyrosine biosynthesis	0.242349		AT1G32490		superpathway of flavones and derivatives biosynthesis	0.4656		AT1G20500		linoleate biosynthesis I (plants)	0.221208
AT3G55950		phosphatidylethanolamine biosynthesis II	0.172122		AT2G31190		phospholipases	0.243244		AT1G33612					AT5G62620		pyruvate fermentation to ethanol II	0.23876
AT2G35930		brassinosteroid biosynthesis I	0.202859		AT1G53110		photosynthesis light reactions	0.243244		AT1G40087					AT4G26300		acetaldehyde biosynthesis I	0.23876
AT2G34360		β-alanine biosynthesis I	0.202859		AT5G17760		superoxide radicals degradation	0.261281		AT1G40390					AT1G19640		oxidative ethanol degradation I	0.255926
AT4G15975		superpathway of phenylalanine, tyrosine and tryptophan biosynthesis	0.211443		AT5G12210		glycine biosynthesis	0.261281		AT1G43760					AT4G24680		tRNA charging pathway	0.267418
AT4G23160		phosphatidylcholine biosynthesis II	0.232469		AT5G17860		sucrose degradation III	0.280618		AT1G45145					AT2G46220		β-alanine biosynthesis II	0.272712
AT5G16010		kaempferol glucoside biosynthesis (Arabidopsis)	0.232469		AT5G13790		superpathway of polyamine biosynthesis	0.297764		AT1G49710					AT5G67420		isoleucine degradation I	0.272712
AT1G09575		IAA biosynthesis II	0.232469		AT5G03200		nonaprenyl diphosphate biosynthesis	0.297764		AT1G49920					AT4G02800		superpathway of glyoxylate cycle	0.284282
AT1G18710		cytokinins degradation	0.232469		AT3G12490		methionine salvage pathway	0.315337		AT1G50500					AT4G29010		homogalacturonan biosynthesis	0.289128
AT1G52580		purine degradation I (aerobic)	0.260994		AT4G33520		superpathway of pantothenate and coenzymeA biosynthesis	0.3492		AT1G51660					AT5G64770		folate polyglutamylation I	0.289128
AT1G12550		heme biosynthesis from uroporphyrinogen-III I	0.260994		AT2G45740		phospholipid biosynthesis II	0.354799		AT1G51830					AT2G43400		gibberellin inactivation	0.305181
AT5G53290		oleate biosynthesis I (plants)	0.260994		AT4G03830		heme biosynthesis I	0.36551		AT1G51850					AT3G25810		heme biosynthesis I	0.33623
AT1G11310		phenylalanine biosynthesis II	0.288471		AT4G23050		starch biosynthesis	0.36551		AT1G52950					AT1G25500		glycolysis I	0.342932
AT2G40000		citrulline biosynthesis	0.288471		AT3G22560		superpathway of plastoquinone biosynthesis	0.36551		AT1G53720					AT4G22110		glycolysis IV (plant cytosol)	0.342932
AT5G64120		S-adenosyl-L-methionine cycle II	0.288471		AT5G45710		purine nucleotides de novo biosynthesis II	0.381419		AT1G55530					AT1G63540		sphingolipid biosynthesis (plants)	0.351242
AT3G04010		serine racemization	0.31494		AT1G08630		trehalose biosynthesis I	0.381419		AT1G55790					AT3G61130		trehalose biosynthesis I	0.351242
AT2G38400		pyrimidine salvage pathway	0.31494		AT5G48050		pentose phosphate pathway	0.381419		AT1G58400					AT5G06350		jasmonic acid biosynthesis	0.365921
AT4G36500		chorismate biosynthesis	0.31494		AT5G66750		salvage pathways of purine nucleosides II (plant)	0.381419		AT1G59218					AT1G55960		superpathway of proto- and siroheme biosynthesis	0.365921
AT1G53903		tetrapyrrole biosynthesis I	0.31494		AT3G47680		phenylpropanoid biosynthesis	0.396936		AT1G59620					AT3G46610		folate transformations	0.365921
AT2G22860		GDP-mannose biosynthesis	0.31494		AT1G30160		CDP-diacylglycerol biosynthesis I	0.45528		AT1G62020					AT5G40470		UDP-D-xylose biosynthesis	0.365921
AT5G62520		superpathway of phenylalanine and tyrosine biosynthesis	0.340437		AT4G15570		CDP-diacylglycerol biosynthesis II	0.45528		AT1G62680					AT3G16660		very long chain fatty acid biosynthesis	0.380275
AT5G03204		glutathione redox reactions I	0.340437		AT5G42850		purine nucleotide metabolism (phosphotransfer and nucleotide modification)	0.468979		AT1G62740					AT5G18880		tryptophan biosynthesis	0.394311
AT1G17420		superpathway of citrulline metabolism	0.364997		AT1G09490		superpathway of geranylgeranyldiphosphate biosynthesis I (via mevalonate)	0.482339		AT1G63160					AT2G47280		valine degradation I	0.421457
AT3G52450		acyl-CoA hydrolysis	0.364997		AT5G45500		triacylglycerol biosynthesis	0.50808		AT1G63670					AT5G22310		triacylglycerol degradation	0.43458
AT5G13220		superpathway of aspartate and asparagine biosynthesis	0.388654		AT3G62120		abscisic acid glucose ester biosynthesis	0.50808		AT1G64260					AT5G57200		sucrose degradation to ethanol and lactate (anaerobic)	0.445909
AT3G54000		stachyose biosynthesis	0.411441		AT5G64260		superpathway of lysine, threonine and methionine biosynthesis II	0.520475		AT1G65560					AT2G45220		cytokinins-O-glucoside biosynthesis	0.447411
AT2G27660		superpathway of polyamine biosynthesis	0.411441		AT4G17360		leucodelphinidin biosynthesis	0.544354		AT1G65720					AT4G25290		superpathway of geranylgeranyldiphosphate biosynthesis I (via mevalonate)	0.447411
AT1G73540		ascorbate biosynthesis I (L-galactose pathway)	0.433389		AT3G53000		leucopelargonidin and leucocyanidin biosynthesis	0.544354		AT1G65850					AT3G56360		photorespiration	0.472225
AT1G16370		choline biosynthesis III	0.454529		AT3G14840		oxygenic photosynthesis	0.54873		AT1G66700					AT5G50920		galactose degradation III	0.48422
AT4G15350		trehalose biosynthesis I	0.513389		AT3G01760		superpathway of starch degradation to pyruvate	0.592497		AT1G67020					AT2G33560		oxygenic photosynthesis	0.49265
AT1G80110		salvage pathways of purine nucleosides II (plant)	0.513389		AT3G28830		TCA cycle variation III (eukaryotic)	0.619101		AT1G67800					AT2G22120		Rubisco shunt	0.529589
AT2G46370		phenylpropanoid biosynthesis	0.531581		AT3G17010		superpathway of phenylalanine, tyrosine and tryptophan biosynthesis	0.66499		AT1G67810					AT4G39620		superpathway of starch degradation to pyruvate	0.535585
AT1G52400		UDP-D-xylose biosynthesis	0.531581		AT4G27620		superpathway of glyoxylate cycle	0.697758		AT1G68490					AT2G44920		gluconeogenesis	0.540306
AT1G30250		superpathway of fatty acid biosynthesis II (plant)	0.5491		AT2G15900		superpathway of sucrose degradation to pyruvate	0.699525		AT1G69250					AT3G10180		homogalacturonan degradation	0.562853
AT5G47330		phospholipid biosynthesis II	0.560067		AT3G17611		aerobic respiration -- electron donor III	0.720251		AT1G70770					AT4G17900		NAD/NADH phosphorylation and dephosphorylation	0.571046
AT2G18193		tryptophan biosynthesis	0.565973		AT4G24450		cellulose biosynthesis	0.734326		AT1G70870					AT4G15396		superpathway of phenylalanine, tyrosine and tryptophan biosynthesis	0.626613
AT1G70130		superpathway of choline biosynthesis	0.565973		AT5G18370		sucrose degradation to ethanol and lactate (anaerobic)	0.765149		AT1G71696					AT3G29750		superpathway of sucrose degradation to pyruvate	0.643689
AT5G13740		valine degradation I	0.597871		AT3G62210		UDP-sugars interconversion	0.778332		AT1G72180					AT2G35370		superpathway of cytosolic glycolysis (plants), pyruvate dehydrogenase and TCA cycle	0.671593
AT5G59540		homogalacturonan degradation	0.6024		AT5G60150		superpathway of cytosolic glycolysis (plants), pyruvate dehydrogenase and TCA cycle	0.926232		AT1G72680					AT5G51580		aerobic respiration -- electron donor III	0.68258
AT5G62570		UDP-sugars interconversion	0.651479		AT2G40080					AT1G73230					AT5G15780		cellulose biosynthesis	0.697002
AT1G70140		abscisic acid glucose ester biosynthesis	0.654886		AT1G66880					AT1G73360					AT5G57180		UDP-sugars interconversion	0.742609
AT4G36830		triacylglycerol biosynthesis	0.654886		AT3G58570					AT1G74150					AT3G08880		aerobic respiration -- electron donor II	0.74855
AT3G44190		galactose degradation III	0.667844		AT1G66930					AT1G74210					AT1G74020
AT1G63720		NAD/NADH phosphorylation and dephosphorylation	0.755619		AT5G04460					AT1G74670					AT4G28750
AT5G15690		sucrose degradation III	0.798397		AT3G22104					AT1G74950					AT2G47450
AT4G00700		quercetin glucoside biosynthesis (Arabidopsis)	0.798397		AT4G27990					AT1G76490					AT1G65730
AT1G66880		tRNA charging pathway	0.820423		AT4G29090					AT1G76780					AT2G10940
AT3G50930		aerobic respiration -- electron donor III	0.851973		AT3G20910					AT1G77280					AT2G01830
AT1G72290		cellulose biosynthesis	0.863001		AT4G36150					AT1G78900					AT3G53320
AT3G56830		superpathway of sucrose and starch metabolism I (non-photosynthetic tissue)	0.873218		AT5G51020					AT1G79550					AT4G18010
AT1G68290		superpathway of flavones and derivatives biosynthesis	0.910635		AT1G17820					AT1G79640					AT3G62200
AT3G55640		superpathway of sucrose degradation to pyruvate	0.975555		AT5G57000					AT1G79690					AT4G24160
AT5G06720		sucrose degradation to ethanol and lactate (anaerobic)	0.985421		AT5G10650					AT1G79830					AT4G04885
AT1G74930					AT3G15095					AT1G80190					AT1G10470
AT2G41430					AT1G05540					AT1G80740					AT4G34660
AT2G44850					AT3G32904					AT2G01530					AT3G49120
AT3G54020					AT3G51920					AT2G01580					AT1G69530
AT2G39518					AT1G11360					AT2G01750					AT2G15620
AT2G29350					AT2G37900					AT2G02740					AT3G17700
AT5G33290					AT5G36930					AT2G03510					AT1G01190
AT1G74170					AT5G59670					AT2G04420					AT1G02305
AT4G27657					AT1G58290					AT2G05642					AT3G06145
AT3G10320					AT4G16420					AT2G06845					AT5G28030
AT4G37770					AT1G79260					AT2G07240					AT3G23805
AT2G46510					AT2G38800					AT2G07280					AT1G52950
AT4G24570					AT4G22360					AT2G07290					AT5G44190
AT5G05600					AT5G41540					AT2G07505					AT4G20940
AT2G46430					AT4G25920					AT2G16730					AT1G19400
AT4G03420					AT3G23690					AT2G17720					AT1G06400
AT5G60800					AT5G13920					AT2G19080					AT4G38940
AT2G38790					AT3G50530					AT2G19780					AT5G15450
AT3G56880					AT2G41930					AT2G21390					AT1G51510
AT5G58120					AT2G30490					AT2G23230					AT4G01880
AT1G74430					AT1G15460					AT2G25930					AT3G27850
AT5G17490					AT1G18150					AT2G27460					AT3G07770
AT4G23180					AT5G47250					AT2G29700					AT1G70260
AT5G59220					AT1G74190					AT2G30590					AT1G65870
AT3G26440					AT1G11890					AT2G31190					AT2G37530
AT1G24260					AT2G16750					AT2G31305					AT4G28880
AT5G64260					AT5G08040					AT2G32400					AT3G60220
AT1G11960					AT3G25480					AT2G33435					AT3G21460
AT1G72280					AT4G39120					AT2G34260					AT2G34350
AT5G14930					AT2G37040					AT2G35790					AT5G42760
AT1G18390					AT1G22790					AT2G36200					AT5G05620
AT4G17230					AT3G10640					AT2G36810					AT5G16750
AT1G33590					AT1G30040					AT2G37150					AT3G44713
AT4G19390					AT4G01100					AT2G37678					AT1G78440
AT3G48870					AT3G11180					AT2G38000					AT1G22850
AT1G28480					AT2G37170					AT2G38470					AT5G13920
AT3G19550					AT1G31150					AT2G38730					AT1G62740
AT5G42900					AT1G43760					AT2G38800					AT5G02010
AT5G25220					AT1G11270					AT2G39200					AT5G56850
AT2G02360					AT2G05642					AT2G39210					AT1G54200
AT5G62470					AT5G03380					AT2G40410					AT1G14020
AT3G11820					AT3G13590					AT2G42190					AT5G17870
AT1G19210					AT2G43120					AT2G43030					AT4G35040
AT5G52200					AT5G13810					AT2G45640					AT5G62920
AT1G63880					AT3G52110					AT2G45650					AT2G39460
AT3G57450					AT3G24120					AT3G03160					AT5G42810
AT5G52750					AT4G19990					AT3G03950					AT2G28880
AT2G22055					AT3G21180					AT3G04400					AT1G15550
AT3G21290					AT3G57930					AT3G04590					AT1G11630
AT1G65790					AT1G48920					AT3G05350					AT4G25240
AT5G11070					AT3G24255					AT3G05830					AT3G27400
AT2G44460					AT5G35660					AT3G05970					AT1G78240
AT2G30250					AT5G55670					AT3G06450					AT5G25475
AT1G80450					AT5G13960					AT3G06670					AT3G05936
AT4G38400					AT4G29890					AT3G06780					AT1G49500
AT5G28080					AT2G39435					AT3G07740					AT4G15215
AT2G32210					AT5G02410					AT3G07800					AT5G27450
AT1G13210					AT4G23160					AT3G07810					AT2G19400
AT1G15010					AT4G36020					AT3G09690					AT4G08540
AT4G33980					AT1G48520					AT3G09770					AT4G38910
AT2G24100					AT1G56120					AT3G10300					AT3G47430
AT5G52020					AT4G30200					AT3G10480					AT1G60550
AT2G27500					AT1G76780					AT3G11100					AT2G03300
AT1G09970					AT2G07240					AT3G11870					AT5G46400
AT5G61890					AT5G61190					AT3G14110					AT2G07505
AT5G42650					AT5G23530					AT3G14990					AT3G07020
AT4G10030					AT3G16900					AT3G16210					AT2G30990
AT3G05800					AT5G15220					AT3G16320					AT5G13520
AT1G01470					AT3G13280					AT3G17650					AT1G55990
AT1G51770					AT3G22970					AT3G17700					AT2G14610
AT1G10090					AT1G34300					AT3G17820					AT4G16160
AT3G57520					AT4G34840					AT3G17980					AT4G26270
AT2G39200					AT1G05670					AT3G18690					AT5G25140
AT3G14590					AT3G04590					AT3G19300					AT5G57210
AT1G27360					AT3G17440					AT3G19440					AT4G34710
AT1G15210					AT3G54020					AT3G20860					AT1G55460
AT1G17750					AT4G22350					AT3G21480					AT4G29110
AT2G46620					AT3G52560					AT3G21750					AT3G60340
AT5G49520					AT1G56050					AT3G22880					AT1G51390
AT2G38080					AT3G55450					AT3G23280					AT1G21280
AT3G10985					AT3G07170					AT3G23690					AT3G05270
AT2G33830					AT3G18600					AT3G23710					AT5G26270
AT2G36790					AT2G19600					AT3G24120					AT5G45050
AT5G55180					AT3G02470					AT3G24255					AT4G36540
AT4G21120					AT2G22310					AT3G24550					AT5G20630
AT3G61640					AT5G02710					AT3G25430					AT1G64260
AT3G30775					AT2G38460					AT3G25470					AT5G18570
AT5G57560					AT1G30250					AT3G26100					AT5G39960
AT5G01100					AT4G24340					AT3G26650					AT1G10010
AT2G04400					AT5G15080					AT3G27160					AT5G64330
AT1G70780					AT1G50300					AT3G27640					AT2G41800
AT1G71000					AT1G60900					AT3G31430					AT1G50420
AT5G66650					AT5G58620					AT3G32904					AT2G46800
AT3G13720					AT3G63180					AT3G42170					AT3G23560
AT5G65300					AT1G10000					AT3G44680					AT1G23205
AT5G02580					AT1G61350					AT3G44970					AT2G40980
AT5G07070					AT2G35510					AT3G45850					AT5G13790
AT1G27730					AT2G41620					AT3G48120					AT4G36150
AT2G41380					AT3G45730					AT3G48540					AT5G18950
AT3G18035					AT5G04870					AT3G49160					AT4G29910
AT5G61380					AT1G02780					AT3G53310					AT5G06060
AT5G66120					AT2G03820					AT3G54760					AT5G15690
AT1G21550					AT5G62530					AT3G54960					AT3G50400
AT5G64750					AT3G02710					AT3G56880					AT3G19120
AT5G10380					AT5G18350					AT3G57170					AT4G21320
AT1G68620					AT5G57350					AT3G57620					AT2G22030
AT1G29050					AT3G27920					AT3G58010					AT4G28270
AT2G38240					AT1G72770					AT3G62850					AT3G11320
AT5G13700					AT3G06030					AT3G63280					AT3G20680
AT1G04910					AT3G48860					AT4G00895					AT1G80180
AT3G49530					AT4G08460					AT4G00980					AT5G40240
AT4G37990					AT5G52450					AT4G01230					AT1G55920
AT1G69890					AT3G23670					AT4G01730					AT1G76780
AT4G25030					AT4G22285					AT4G01800					AT4G11130
AT2G44578					AT4G20350					AT4G03260					AT1G76955
AT3G20410					AT5G09840					AT4G03370					AT5G63510
AT5G45340					AT5G45570					AT4G03440					AT1G60500
AT3G02840					AT1G05350					AT4G03740					AT5G66640
AT3G28340					AT1G34070					AT4G04775					AT2G36310
AT4G04500					AT2G29120					AT4G04850					AT3G27830
AT1G19640					AT2G37678					AT4G05095					AT3G08030
AT1G02660					AT5G59680					AT4G05390					AT5G13170
AT1G20510					AT3G20980					AT4G08320					AT5G30510
AT2G33380					AT4G03740					AT4G08330					AT4G15890
AT2G16660					AT3G61260					AT4G09467					AT1G68520
AT2G01180					AT3G56040					AT4G10780					AT1G49975
AT4G39840					AT4G36840					AT4G11000					AT3G50530
AT5G36220					AT1G12290					AT4G12250					AT1G53800
AT5G11740					AT4G31120					AT4G12590					AT1G13450
AT3G22275					AT1G69170					AT4G12620					AT3G54960
AT1G69930					AT1G16850					AT4G13020					AT1G04110
AT5G21960					AT1G70320					AT4G13430					AT1G45201
AT4G16760					AT1G18870					AT4G14160					AT5G10770
AT5G59490					AT2G39720					AT4G14365					AT3G52360
AT2G44380					AT2G06990					AT4G15870					AT4G29940
AT1G65800					AT5G58460					AT4G18240					AT1G34270
AT4G05010					AT1G79620					AT4G19990					AT4G11320
AT2G38470					AT5G63020					AT4G20890					AT3G27350
AT4G17490					AT2G42320					AT4G21940					AT5G05340
AT2G17040					AT4G18020					AT4G22350					AT3G24255
AT2G31880					AT1G02520					AT4G23160					AT1G21170
AT4G13180					AT2G25420					AT4G23180					AT1G12220
AT1G80840					AT1G79030					AT4G23190					AT3G44480
AT3G16150					AT1G14040					AT4G23230					AT1G12090
AT5G35940					AT4G27680					AT4G25190					AT5G51980
AT5G22380					AT1G53390					AT4G25240					AT4G35940
AT1G19670					AT5G45250					AT4G25690					ATMG00860
AT5G13750					AT1G62930					AT4G25810					AT3G13750
AT5G21100					AT3G03510					AT4G25940					AT3G10405
AT4G17615					AT3G18295					AT4G26090					AT1G74470
AT3G13380					AT1G66980					AT4G26110					AT1G20190
AT3G15518					AT3G07740					AT4G26170					AT3G14270
AT5G22630					AT5G59613					AT4G26780					AT3G12610
AT4G14365					AT1G67310					AT4G28560					AT3G51920
AT3G46640					ATMG00860					AT4G28703					AT3G54260
AT2G30040					AT1G61870					AT4G29090					AT4G32295
AT5G10100					AT2G33020					AT4G29700					AT1G69550
AT4G19520					ATMG01250					AT4G29910					AT3G13040
AT4G27950					AT5G12410					AT4G30240					AT1G62660
AT5G10625					AT5G55400					AT4G30270					AT4G11650
AT5G24110					AT1G65850					AT4G30920					AT1G01720
AT3G16720					AT2G38720					AT4G31350					AT4G17640
AT1G07050					AT3G16530					AT4G31870					AT1G15010
AT2G06050					AT5G19080					AT4G31920					AT3G06670
AT1G52720					AT5G38560					AT4G32330					AT1G72800
AT1G76600					AT1G24764					AT4G32690					AT4G32710
AT1G70782					AT4G36780					AT4G34880					AT1G80850
AT4G29720					AT1G28400					AT4G35100					AT2G46150
AT5G67620					AT5G19250					AT4G36360					AT1G05260
AT5G47180					AT5G18130					AT4G36960					AT1G29880
AT1G17160					AT5G49010					AT4G38570					AT1G03820
AT4G16630					AT3G53430					AT4G39090					AT2G36530
AT4G31550					AT5G64000					AT4G39210					AT5G19190
AT1G65310					AT2G39290					AT4G39850					AT2G21100
AT4G33920					AT5G27220					AT5G03200					AT2G46660
AT1G19180					AT4G28410					AT5G03350					AT3G54730
AT5G22250					AT2G07760					AT5G03480					AT5G52340
AT4G23290					AT3G21480					AT5G04460					AT1G29740
AT1G02790					AT5G64330					AT5G04710					AT4G21445
AT2G22470					AT1G72550					AT5G05060					AT5G05280
AT4G02710					AT4G36490					AT5G05200					AT2G03510
AT5G42050					AT1G02840					AT5G06150					AT3G61580
AT1G08930					AT4G25270					AT5G06510					AT3G21790
AT5G03210					AT1G10310					AT5G08020					AT3G57890
AT4G08850					AT4G34720					AT5G09930					AT1G80740
AT1G07140					AT3G17620					AT5G10250					AT3G05970
AT1G61890					AT3G62850					AT5G10770					AT1G44542
AT1G66390					AT1G70100					AT5G11060					AT3G61260
AT3G63120					AT4G15400					AT5G12230					AT2G38000
AT4G05120					AT1G79950					AT5G13390					AT1G56430
AT1G61560					AT2G17920					AT5G13430					AT5G53486
AT5G27060					AT2G03590					AT5G14860					AT5G56860
AT1G61380					AT5G37890					AT5G14930					AT2G32400
AT5G56970					AT5G09540					AT5G15690					AT5G22790
AT5G46710					AT1G72250					AT5G15810					AT1G60720
AT5G18310					AT1G11720					AT5G16480					AT3G10185
AT5G55930					AT1G63090					AT5G16540					AT5G26742
AT3G57230					AT3G58430					AT5G18350					AT5G19940
AT3G19580					AT2G19400					AT5G18370					AT2G14080
AT3G23250					AT5G18600					AT5G18880					AT3G51690
AT4G23060					AT1G18560					AT5G19270					AT5G45060
AT1G10000					AT5G02950					AT5G19500					AT5G14080
AT4G30530					AT2G45510					AT5G20190					AT1G22360
AT1G76430					AT3G27290					AT5G22850					AT4G31880
AT1G51760					AT1G76030					AT5G22875					AT3G25855
AT5G59550					AT4G12040					AT5G23450					AT2G45460
AT2G37210					AT1G20220					AT5G24000					AT2G30150
AT2G37040					AT1G14800					AT5G24810					AT2G41050
AT3G04070					AT5G51510					AT5G27470					AT2G39190
AT4G27410					AT5G18610					AT5G27670					AT5G07710
AT3G23120					AT3G11100					AT5G27750					AT5G54430
AT3G05880					AT5G57020					AT5G32470					AT1G53140
AT5G23490					AT1G17050					AT5G36228					AT2G42920
AT5G38020					AT5G53280					AT5G39990					AT1G15210
AT4G37290					AT5G57920					AT5G40170					AT4G18060
AT4G30060					AT2G23300					AT5G40940					AT3G16800
AT5G40780					AT1G74710					AT5G41010					AT2G31450
AT4G29930					AT2G39950					AT5G41070					AT5G54190
AT4G39070					AT1G28090					AT5G41770					AT5G63950
AT3G05360					AT5G26770					AT5G43130					AT1G17820
AT2G36750					AT4G11000					AT5G45570					AT1G72680
AT1G72890					AT5G45050					AT5G46450					AT2G38370
AT5G57000					AT1G69295					AT5G46470					AT1G01350
AT4G37370					AT5G06350					AT5G46510					AT3G53980
AT3G62150					AT3G18524					AT5G48050					AT5G66150
AT1G07310					AT1G76490					AT5G48380					AT2G05642
AT1G73080					AT1G23230					AT5G49555					AT4G38860
AT4G21930					AT4G21110					AT5G50310					AT2G19910
AT5G10260					AT3G61610					AT5G51545					AT3G17970
AT3G03341					AT3G16460					AT5G52820					AT2G20340
AT5G05220					AT1G27150					AT5G52930					AT1G01060
AT1G72180					AT5G27620					AT5G54280					AT4G18480
AT2G15010					AT4G29940					AT5G54330					AT2G34060
AT2G45760					AT3G53670					AT5G55070					AT3G62930
AT4G12790					AT4G34555					AT5G55120					AT5G52410
AT1G74360					AT2G33560					AT5G55520					AT5G63780
AT2G46490					AT3G23280					AT5G55540					AT3G59210
AT4G31800					AT1G72680					AT5G55930					AT3G60550
AT5G40000					AT5G01750					AT5G57210					AT4G34220
AT4G36380					AT3G09760					AT5G58710					AT3G51120
AT4G33467					AT1G77640					AT5G58930					AT3G52170
AT1G13560					AT1G14620					AT5G59530					AT1G09370
AT3G45640					AT5G65280					AT5G59670					ATMG01250
AT4G34150					AT2G23510					AT5G60120					AT3G45850
AT2G02990					AT3G44713					AT5G61550					AT1G24148
AT3G08730					AT2G36960					AT5G61960					AT2G27420
AT1G67070					AT3G21760					AT5G63280					AT1G65470
AT1G07000					AT1G53590					AT5G64080					AT3G52060
AT1G09940					AT1G04960					AT5G66130					AT3G02885
AT1G61340					AT5G18880					AT5G66660					AT5G39210
AT3G50060					AT3G51980					AT5G66750					AT5G64000
AT1G19630					AT3G18750					AT5G67300					AT2G06530
AT3G55100					AT5G55570					AT5G67360					AT1G07160
AT5G47220					AT5G14040					ATMG00300					AT1G76930
AT1G12710					AT2G33070										AT3G48670
AT1G18740					AT1G16290										AT3G47680
AT1G50980					AT3G27060										AT5G67310
AT1G27150					AT5G55840										AT2G32530
AT5G46550					AT1G14780										AT3G42723
AT1G26560					AT3G01170										AT2G22795
AT4G23810					AT2G35680										AT1G11470
AT2G36310					AT3G31430										AT4G01950
AT5G05410					AT5G40940										AT4G18870
AT1G10140					AT3G09820										AT1G15200
AT2G44080					AT1G22450										AT3G15534
AT2G38360					AT3G26700										AT2G32590
AT4G23190					AT1G23130										AT2G38995
AT4G35940					AT2G06667										AT2G15020
AT4G01010					AT2G36410										AT4G28250
AT1G69880					AT4G04570										AT2G15300
AT1G15170					AT3G56860										AT4G01460
AT1G80820					AT5G04710										AT1G58230
AT1G09070					AT5G01960										AT4G29270
AT1G15430					AT5G17690										AT2G40610
AT1G68500					AT2G20060										AT1G64500
AT2G35710					AT5G43990										AT5G52900
AT2G37940					AT5G65540										AT4G01090
AT5G59670					AT1G17630										AT3G22260
AT3G05520					AT4G00970										AT5G55230
AT3G59080					AT5G19880										AT2G38870
AT4G18422					AT5G05170										AT1G60940
AT1G09950					AT5G47260										AT1G43145
AT5G56980					AT5G11060										AT2G29680
AT2G36780					AT4G38910										AT1G34300
AT5G08790					AT5G59850										AT1G68590
AT1G65500					AT2G27880										AT5G08730
AT1G72520					AT4G17085										AT1G80050
AT3G48360					AT3G50820										AT4G24780
AT5G37070					AT5G04380										AT4G35130
AT4G25433					AT2G29080										AT4G22590
AT1G12610					AT5G60335										AT5G13950
AT5G18150					AT4G03260										AT4G18120
AT3G28210					AT3G03440										AT3G46690
AT3G57530					AT1G05180										AT5G13140
AT4G11530					AT3G16230										AT2G45660
AT1G72250					AT1G16380										AT3G11220
AT5G52310					AT3G11040										AT5G46220
AT1G30360					AT5G55120										AT2G47850
AT1G01480					AT1G03300										AT1G67480
AT1G21230					AT1G48040										AT5G38980
AT1G52890					AT4G00500										AT2G27450
AT4G11070					AT1G71390										AT1G10330
AT1G70200					AT5G49580										AT3G10780
AT5G25930					AT3G28700										AT1G76100
AT1G18210					AT2G45400										AT2G25310
AT3G22160					AT3G21865										AT5G45570
AT5G15190					AT2G40000										AT5G03990
AT3G52400					AT4G37830										AT5G15230
AT1G28380					AT1G19500										AT5G15160
AT5G52320					AT2G42400										AT1G72250
AT4G34410					AT1G35150										AT2G37560
AT4G39670					AT5G17540										AT1G12290
AT2G21510					AT1G04600										AT4G28390
AT3G01830					AT4G27860										AT1G56090
AT1G23800					AT4G34410										AT2G27000
AT2G34810					AT1G53350										AT4G27440
AT3G11840					AT3G27160										AT5G27220
AT5G06860					AT4G27900										AT3G11100
AT4G14240					AT1G66970										AT1G74070
AT5G48140					AT1G06010										AT2G35280
AT2G43290					AT5G20190										AT4G36910
AT5G59820					AT3G20640										AT1G16750
AT1G30040					AT5G27820										ATMG00310
AT1G21110					AT1G12220										AT5G49840
AT2G27900					AT3G05910										AT3G27160
AT2G40090					AT3G14010										AT3G06340
AT5G63790					AT3G22720										AT1G06900
AT1G18300					AT2G47300										AT1G79410
AT3G17860					AT5G56340										AT1G13080
AT1G10340					AT1G67410										AT5G18080
AT1G68340					AT2G37480										AT1G18265
AT4G33985					AT4G30810
AT2G34600					AT4G33430
AT1G67310					AT1G12775
AT4G14450					AT5G27550
AT3G15210					AT4G21650
AT5G41900					AT3G05350
AT2G42760					AT2G46330
AT3G25180					AT1G65060
AT5G09570					AT2G41890
AT3G59220					AT3G52430
AT3G54660					AT1G77990
AT1G63030					AT1G52030
AT5G46910					AT3G05470
AT4G24340					AT1G21680
AT5G57110					AT4G13050
AT1G16840					AT1G20430
AT3G09020					AT3G02760
AT3G47820					AT5G46400
AT3G56200					AT5G45510
AT2G28160					AT3G54000
AT1G35580					AT1G40390
AT1G14360					AT1G53140
AT5G48380					AT3G11280
AT1G07040					AT5G45300
AT4G20780					AT3G46640
AT3G55880					AT5G11580
AT1G51820					AT1G17360
AT5G52050					AT1G55530
AT4G25670					AT1G20970
AT4G22820					AT3G57470
AT5G54170					AT2G19490
AT3G15500					AT5G60690
AT5G27660					AT1G07290
AT1G22110					AT1G73260
AT3G19595					AT4G35090
AT1G78660					AT2G39760
AT2G33580					AT3G14890
AT5G57150					AT3G51280
AT2G30360					AT5G24460
AT4G40010					AT4G34860
AT2G30830					AT1G33265
AT1G21100					AT4G32980
AT5G18290					AT1G26220
AT3G63010					AT4G21105
AT1G52200					AT2G46800
AT4G23320					AT2G02860
AT3G14050					AT5G43710
AT1G76650					AT4G26010
AT5G65600					AT4G29000
AT1G70170					AT3G03300
AT5G57015					AT1G12280
AT1G70630					AT5G01720
AT3G27210					AT1G13450
AT1G30755					AT5G52882
AT1G44100					AT3G05710
AT4G17500					AT4G35620
AT4G02400					AT3G20310
AT2G36440					AT3G26360
AT1G02860					AT3G07500
AT3G43630					AT5G28850
AT1G14780					AT4G30240
AT3G09830					AT3G13490
AT3G21070					AT3G25120
AT1G61120					AT5G54110
AT1G49450					AT5G13080
AT4G18197					AT1G61630
AT5G42380					AT2G37340
AT1G59870					AT4G18120
AT4G01090					AT2G36950
AT5G14920					AT1G50170
AT1G19020					AT1G53903
AT5G49690					AT3G54230
AT5G06320					AT1G43730
AT3G29000					AT3G07630
AT5G20590					AT4G36240
AT2G44600					AT2G39140
AT1G70640					AT3G05820
AT2G42450					AT2G18700
AT1G27100					AT5G48620
AT3G21150					AT2G40290
AT2G46680					AT3G21350
AT3G07650					AT3G15120
AT1G57610					AT2G02950
AT1G20310					AT2G13770
AT1G65730					AT1G79880
AT5G38130					AT5G55660
AT2G25735					AT2G20210
AT2G27210					AT4G20030
AT1G69600					AT2G33810
AT5G15490					AT2G42510
AT5G25440					AT3G23440
AT3G27810					AT4G14600
AT3G54420					AT5G35695
AT2G30930					AT1G19770
AT2G29110					AT1G43145
AT1G22770					AT4G03070
AT1G23710					AT1G55280
AT5G66210					AT5G56290
AT1G77450					AT3G51580
AT4G30850					AT1G72290
AT5G26030					AT1G63740
AT5G08780					AT1G60500
AT3G11740					AT3G44680
AT5G17540					AT1G70250
AT4G18880					AT2G24520
AT3G55970					AT5G38280
AT3G53150					AT3G06780
AT1G01720					AT3G56710
AT2G40080					AT1G64580
AT4G13510					AT2G18250
AT1G23330					ATMG00300
AT2G41640					AT5G15680
AT3G56320					AT3G53540
AT1G64380					AT3G51050
AT3G23010					AT5G45060
AT4G35985					AT4G33580
AT2G46170					AT1G21910
AT3G08720					AT3G29750
AT1G14520					AT1G22930
AT1G30320					AT3G01650
AT3G18295					AT4G24760
AT3G61190					AT5G56920
AT5G57010					AT2G01150
AT2G38290					AT4G11120
AT3G25610					AT2G14080
AT3G49540					AT5G06410
AT4G33720					AT4G22910
AT4G35180					AT3G57720
AT1G21130					AT1G25260
AT5G41550					AT5G62520
AT3G18550					AT3G15395
AT4G23010					AT3G48195
AT4G25810					AT4G26370
AT4G23150					AT2G31470
AT2G20350					AT2G03780
AT2G28400					AT5G24420
AT1G07160					AT2G43940
AT3G13040					AT4G30580
AT2G22300					AT2G22030
AT4G21910					AT5G24230
AT5G13330					AT5G59910
AT4G01850					AT5G41550
AT4G26120					AT2G39705
AT2G47040					AT1G77590
AT1G18890					AT5G63540
AT5G44290					AT5G43530
AT5G20230					AT3G42860
AT5G03610					AT1G56140
AT4G24310					AT4G06599
AT3G07195					AT1G08590
AT3G14870					AT1G02410
AT3G25110					AT5G05790
AT2G14670					AT3G55940
AT5G02290					AT5G11630
AT2G18690					AT4G02800
AT1G56330					AT1G19220
AT4G01550					AT5G58670
AT1G52100					AT2G35880
AT5G15870					AT1G09920
AT1G32350					AT4G28050
AT2G23810					AT2G26760
AT2G27170					AT3G05725
AT5G64250					AT1G11910
AT1G19380					AT1G78140
AT1G58420					AT5G19470
AT5G59530					AT5G59410
AT1G70700					AT1G06840
AT1G69870					AT1G29470
AT1G80040					AT1G47570
AT3G44870					AT1G06680
AT2G37800					AT2G02760
AT3G20370					AT3G47833
AT5G03120					AT1G65720
AT5G21274					AT5G41690
AT1G07135					AT3G56730
AT4G01730					AT4G30160
AT1G65450					AT1G30620
AT5G52300					AT4G28910
AT1G28190					AT4G12830
AT4G20860					AT2G45695
AT5G48657					AT1G06900
AT4G34710					AT2G27100
AT1G14330					AT5G19860
AT3G53180					AT3G14230
AT2G39210					AT3G54690
AT4G31000					AT3G23710
AT4G30350					AT5G14930
AT2G17840					AT1G76130
AT5G53750					AT1G25490
AT1G50740					AT3G13130
AT5G10410					AT5G20090
AT4G21200					AT2G45690
AT1G74950					AT1G52870
AT1G14610
AT1G30135
AT5G63450
AT5G54165
AT5G04340
AT3G25770
AT5G27520
AT2G22880
AT1G19770
AT4G16500
AT3G25760
AT1G78390
AT4G18950
AT2G34930
AT3G25780
AT5G13200
AT2G27690
AT3G05500
AT4G36950
AT1G80120
AT5G05365
AT1G22360
AT1G27770
AT3G55840
AT1G02400
AT1G69840
AT3G20810
AT1G72450
AT5G58380
AT2G44840
AT1G71697
AT1G10586
AT1G77420
AT5G05260
AT1G34060
AT5G43650
AT4G29780

## Sheet: P. brassicae
Clade B1					Clade B2					Clade D1					Clade D2
Gene ID		pathway name	P value		Gene ID		pathway name	P value		Gene ID		pathway name	P value		Gene ID		pathway name	P value
AT2G39950		lysine degradation I	0.0204678		AT4G35470		mevalonate pathway I	0.00703252		AT1G07135		jasmonic acid biosynthesis	9.91737e-08		AT1G79190		chlorophyll cycle	0.0135854
AT3G62200		ascorbate biosynthesis I (L-galactose pathway)	0.0362861		AT4G16420		baruol biosynthesis	0.0131579		AT5G07010		ascorbate biosynthesis I (L-galactose pathway)	0.0123887		AT1G54540		nicotianamine biosynthesis	0.0135854
AT4G37830		salicylate biosynthesis I	0.0405265		AT4G15870		tRNA charging pathway	0.0199607		AT5G18130		phosphatidylcholine biosynthesis I	0.0153172		AT5G05340		epoxysqualene biosynthesis	0.0270124
AT2G14000		ascorbate biosynthesis III (VTC2 cycle)	0.0405265		AT2G38800		glyoxylate cycle	0.0300238		AT1G69880		leucodelphinidin biosynthesis	0.0185681		AT5G51770		tetrapyrrole biosynthesis I	0.0336669
AT3G51660		ascorbate biosynthesis IV (extended VTC2 cycle)	0.0405265		AT1G36970		cardiolipin biosynthesis II	0.0389753		AT1G15170		leucopelargonidin and leucocyanidin biosynthesis	0.0185681		AT4G25830		simple coumarins biosynthesis	0.0336669
AT4G11720		gibberellin inactivation	0.0409397		AT3G24255		superpathway of cytosolic glycolysis (plants), pyruvate dehydrogenase and TCA cycle	0.0405568		AT1G80820		13-LOX and 13-HPL pathway	0.0209814		AT5G09530		glutathione redox reactions I	0.0369795
AT5G65070		UDP-L-arabinose biosynthesis I (from UDP-xylose)	0.060184		AT5G67300		superpathway of geranylgeranyldiphosphate biosynthesis I (via mevalonate)	0.0446336		AT5G26770		flavonoid biosynthesis	0.0253793		AT3G23255		cysteine biosynthesis I	0.046859
AT4G04650		UDP-D-xylose biosynthesis	0.0615807		AT2G15180		phosphatidylglycerol biosynthesis I (plastid)	0.0446336		AT1G06620		hydroxyjasmonate sulfate biosynthesis	0.0336257		AT3G08030		heme biosynthesis I	0.0598964
AT2G07240		superpathway of starch degradation to pyruvate	0.0753156		AT1G53510		phosphatidylglycerol biosynthesis II	0.0446336		AT1G68500		beta-caryophyllene biosynthesis	0.0336257		AT3G59800		cholesterol biosynthesis I	0.0631317
AT2G19490		cytokinins 7-N-glucoside biosynthesis	0.0794482		AT3G27640		triacylglycerol biosynthesis	0.051086		AT3G55840		jasmonoyl-amino acid conjugates biosynthesis I	0.0336257		AT3G20740		phenylpropanoid biosynthesis	0.0663575
AT1G13450		cytokinins 9-N-glucoside biosynthesis	0.0794482		AT4G29090		superpathway of KDO2-lipid A biosynthesis	0.0516389		AT2G30040		spermine and spermidine degradation III	0.0344385		AT5G44420		superpathway of proto- and siroheme biosynthesis	0.0663575
AT5G45050		homocysteine and cysteine interconversion	0.0794482		AT3G10300		CMP-KDO biosynthesis I	0.0516389		AT1G56660		glucosinolate biosynthesis from phenylalanine	0.0421264		AT3G54260		plant sterol biosynthesis	0.107435
AT3G12490		starch degradation	0.091233		AT5G07300		CMP-KDO biosynthesis II (from D-arabinose 5-phosphate)	0.0516389		AT1G30135		tetrapyrrole biosynthesis I	0.0421264		AT4G10780
AT3G10540		glycerol-3-phosphate shuttle	0.0983267		AT3G03160		UDP-D-galacturonate biosynthesis I (from UDP-D-glucuronate)	0.0641417		AT1G80840		superpathway of phosphatidylcholine biosynthesis	0.0421264		AT4G36610
AT1G79890		1,4-dihydroxy-2-naphthoate biosynthesis II (plants)	0.0983267		AT3G20020		1,4-dihydroxy-2-naphthoate biosynthesis II (plants)	0.0641417		AT3G59080		abscisic acid biosynthesis	0.0421264		AT1G43850
AT4G26690		phenylpropanoid biosynthesis, initial reactions	0.0983267		AT1G06680		aliphatic glucosinolate biosynthesis, side chain elongation cycle	0.0641417		AT5G56980		ascorbate biosynthesis IV (extended VTC2 cycle)	0.0661366		AT2G43010
AT1G69295		spermine biosynthesis	0.116827		AT5G27470		plant sterol biosynthesis	0.0685595		AT1G17380		ammonium transport	0.0661366		AT1G05450
AT1G76490		UDP-sugars interconversion	0.117745		AT4G00895		glutamine biosynthesis I	0.0764857		AT5G63450		proline degradation II	0.0661366		AT2G40370
AT5G04940		spermidine biosynthesis	0.134957		AT5G10250		TCA cycle variation III (eukaryotic)	0.0877164		AT2G36780		mannose degradation	0.0661366		AT2G35050
AT3G16460		thiamine biosynthesis II	0.134957		AT3G10480		fatty acid biosynthesis initiation I	0.100705		AT3G47080		ascorbate biosynthesis III (VTC2 cycle)	0.0661366		AT4G08920
AT1G27150		glucosinolate breakdown	0.152723		AT4G12250		sulfate activation for sulfonation	0.100705		AT1G72520		cutin biosynthesis	0.0975691		AT5G13900
AT5G27620		fatty acid biosynthesis initiation I	0.152723		AT4G31920		epoxysqualene biosynthesis	0.100705		AT5G45340		mannitol degradation II	0.0975691		AT1G52950
AT1G14800		polyisoprenoid biosynthesis	0.152723		AT1G74230		ammonia assimilation cycle II	0.112584		AT3G48360		suberin biosynthesis	0.0987743		AT3G06070
AT2G47260		superpathway of sucrose and starch metabolism II (photosynthetic tissue)	0.16682		AT2G33435		nitrate reduction II (assimilatory)	0.112584		AT4G13510		ascorbate glutathione cycle	0.118204		AT5G19880
AT5G60930		fatty acid activation	0.170133		AT1G31150		trans,trans-farnesyl diphosphate biosynthesis	0.124312		AT5G16910		heme biosynthesis I	0.120706		AT4G38840
AT1G80810		tetrapyrrole biosynthesis I	0.187193		AT3G62150		superpathway of glyoxylate cycle	0.125594		AT1G12610		putrescine biosynthesis II	0.127958		AT3G62120
AT4G26700		mevalonate pathway I	0.187193		AT5G57210		superpathway of sucrose degradation to pyruvate	0.129226		AT5G54170		chlorophyll a degradation	0.127958		AT1G60590
AT3G47680		methionine biosynthesis II	0.203911		AT5G22875		phospholipid biosynthesis II	0.138996		AT5G48250		phytate degradation II	0.127958		AT1G03820
AT5G56160		pentose phosphate pathway (oxidative branch)	0.203911		AT5G15690		glycolysis I	0.157342		AT4G21390		trans-cinnamoyl-CoA biosynthesis	0.127958		AT3G23840
AT1G72290		cyanate degradation	0.203911		AT2G07280		glycolysis IV (plant cytosol)	0.157342		AT5G52310		putrescine biosynthesis I	0.127958		AT1G14040
AT1G22960		glutathione redox reactions I	0.203911		AT3G57200		superpathway of sucrose and starch metabolism I (non-photosynthetic tissue)	0.157342		AT1G23530		phaseic acid biosynthesis	0.127958		AT3G53700
AT4G29940		linoleate biosynthesis I (plants)	0.203911		AT3G14270		lupeol biosynthesis	0.158607		AT1G02400		putrescine biosynthesis IV	0.127958		AT5G19190
AT4G14230		β-alanine biosynthesis II	0.252076		AT5G41770		α-amyrin biosynthesis	0.158607		AT1G11670		salvage pathways of purine nucleosides II (plant)	0.132087		AT2G21100
AT1G24330		nonaprenyl diphosphate biosynthesis	0.252076		AT4G15370		sucrose degradation to ethanol and lactate (anaerobic)	0.169891		AT2G37700		superpathway of proto- and siroheme biosynthesis	0.143705		AT3G20470
AT1G56130		superpathway of polyamine biosynthesis	0.252076		AT5G12230		methylerythritol phosphate pathway	0.191607		AT4G11070		benzoate biosynthesis II (CoA-independent, non-β-oxidative)	0.157339		AT5G07670
AT2G01755		pyrimidine ribonucleotides interconversion	0.252076		AT5G61780		gibberellin inactivation	0.191607		AT5G57150		folate polyglutamylation II	0.157339		AT5G04950
AT1G19800		methionine salvage pathway	0.267489		AT3G51920		tetrahydrofolate biosynthesis II	0.202328		AT1G70200		UDP-D-glucuronate biosynthesis (from myo-inositol)	0.157339		AT1G54030
AT3G09760		homogalacturonan biosynthesis	0.267489		AT1G52950		starch biosynthesis	0.212911		AT2G30020		phenylpropanoid biosynthesis, initial reactions	0.157339		AT2G39310
AT2G29070		suberin biosynthesis	0.282593		AT1G49920		cholesterol biosynthesis I	0.223359		AT5G15490		phosphatidylethanolamine biosynthesis II	0.157339		AT1G13080
AT3G25480		glycolysis I	0.303688		AT3G54060		superpathway of fatty acid biosynthesis II (plant)	0.243856		AT5G54165		brassinosteroid biosynthesis I	0.185743		AT3G24150
AT1G51550		glycolysis IV (plant cytosol)	0.303688		ATMG00860		superpathway of phylloquinone biosynthesis	0.243856		AT5G15190		β-alanine biosynthesis I	0.185743		AT3G23710
AT1G14620		superpathway of plastoquinone biosynthesis	0.311893		AT4G10780		tryptophan biosynthesis	0.253908		AT5G04340		phosphatidylcholine biosynthesis II	0.213203		AT3G19030
AT5G65280		starch biosynthesis	0.311893		AT5G49430		CDP-diacylglycerol biosynthesis II	0.273628		AT3G52400		IAA biosynthesis II	0.213203		AT1G79640
AT1G58210		heme biosynthesis I	0.311893		AT2G34380		CDP-diacylglycerol biosynthesis I	0.273628		AT5G19000		cytokinins degradation	0.213203		AT1G70830
AT5G62900		flavonol biosynthesis	0.311893		AT5G10630		superpathway of starch degradation to pyruvate	0.278999		AT5G03630		phytate degradation I	0.213203		AT1G44446
AT1G22760		trehalose biosynthesis I	0.326102		AT3G29750		superpathway of geranylgeranyldiphosphate biosynthesis II (via MEP)	0.347604		AT5G64750		cytokinins-O-glucoside biosynthesis	0.216903		AT1G58370
AT3G42170		pentose phosphate pathway	0.326102		AT5G55540		Rubisco shunt	0.356324		AT3G55980		fatty acid biosynthesis initiation I	0.23975		AT4G11530
AT2G36960		pyrimidine ribonucleotides de novo biosynthesis	0.340024		AT4G35130		gluconeogenesis	0.364932		AT1G28380		purine degradation I (aerobic)	0.23975		AT5G10770
AT3G21190		superpathway of proto- and siroheme biosynthesis	0.340024		AT5G10770		phospholipases	0.398268		AT1G69840		citrulline biosynthesis	0.265414		AT4G15396
AT3G19280		superpathway of cytosolic glycolysis (plants), pyruvate dehydrogenase and TCA cycle	0.341972		AT4G04775		photosynthesis light reactions	0.398268		AT5G52320		pyrimidine salvage pathway	0.290224		AT5G61090
AT3G49550		aerobic respiration -- electron donor II	0.349443		AT1G14800		sucrose degradation III	0.429916		AT1G07050		GDP-mannose biosynthesis	0.290224		AT4G19170
AT1G53590		superpathway of fatty acid biosynthesis II (plant)	0.353665		AT1G66700		superpathway of phenylalanine, tyrosine and tryptophan biosynthesis	0.437574		AT3G14440		serine racemization	0.290224		AT1G22260
AT3G49340		superpathway of phylloquinone biosynthesis	0.353665		AT5G06260		UDP-sugars interconversion	0.547426		AT4G39670		superpathway of citrulline metabolism	0.337392		AT1G25440
AT1G21280		CDP-diacylglycerol biosynthesis I	0.392958		AT3G42170		oxygenic photosynthesis	0.626334		AT3G49530		Fe(III)-reduction and Fe(II) transport	0.337392		AT1G80920
AT1G32700		CDP-diacylglycerol biosynthesis II	0.392958		AT1G43760		homogalacturonan degradation	0.674398		AT3G55950		acyl-CoA hydrolysis	0.337392		AT1G52342
AT5G18880		purine nucleotide metabolism (phosphotransfer and nucleotide modification)	0.40553		AT5G37910					AT2G35930		leucine biosynthesis	0.359804		AT3G03790
AT5G18130		phosphatidylglycerol biosynthesis II	0.417847		AT1G40390					AT5G43745		cuticular wax biosynthesis	0.381468		AT1G31010
AT1G52950		superpathway of geranylgeranyldiphosphate biosynthesis I (via mevalonate)	0.417847		AT5G58930					AT5G25930		stachyose biosynthesis	0.381468		AT1G69530
AT5G24620		cytokinins-O-glucoside biosynthesis	0.417847		AT2G01580					AT2G34360		superpathway of polyamine biosynthesis	0.381468		AT3G23805
AT3G51980		phosphatidylglycerol biosynthesis I (plastid)	0.417847		AT1G49710					AT5G16010		superpathway of leucine, valine, and isoleucine biosynthesis	0.40241		AT5G24470
AT5G14040		triacylglycerol biosynthesis	0.44174		AT3G21480					AT1G17420		gibberellin inactivation	0.422652		AT5G44190
AT2G33070		oxygenic photosynthesis	0.444835		AT3G06670					AT5G59680		choline biosynthesis III	0.422652		AT1G73260
AT3G13040		superpathway of lysine, threonine and methionine biosynthesis II	0.453324		AT5G11580					AT4G20830		sphingolipid biosynthesis (plants)	0.479411		AT5G05960
AT2G03710		leucodelphinidin biosynthesis	0.475793		AT4G30240					AT1G11310		trehalose biosynthesis I	0.479411		AT2G31670
AT5G08240		leucopelargonidin and leucocyanidin biosynthesis	0.475793		AT2G19450					AT2G40000		UDP-D-xylose biosynthesis	0.49708		AT3G02380
AT3G23960		flavonoid biosynthesis	0.507816		AT1G58400					AT4G23180		phenylpropanoid biosynthesis	0.49708		AT4G23680
AT2G31190		gluconeogenesis	0.507816		AT5G55300					AT4G23050		phospholipid biosynthesis II	0.507116		AT1G64500
AT3G27060		Calvin-Benson-Bassham cycle	0.51806		AT1G28760					AT3G04010		glyoxylate cycle	0.514158		AT1G70260
AT5G55840		TCA cycle variation III (eukaryotic)	0.547558		AT1G01350					AT3G25770		superpathway of fatty acid biosynthesis II (plant)	0.514158		AT4G38860
AT1G01720		photosynthesis light reactions	0.547558		AT2G36200					AT1G53903		very long chain fatty acid biosynthesis	0.514158		AT1G55990
AT2G28760		superpathway of sucrose degradation to pyruvate	0.59346		AT1G80830					AT3G19580		superpathway of choline biosynthesis	0.530663		AT1G22090
AT1G15870		tRNA charging pathway	0.6097		AT4G28040					AT2G22860		tryptophan biosynthesis	0.530663		AT3G07310
AT3G26700		superpathway of glyoxylate cycle	0.625869		AT1G77300					AT5G62520		purine nucleotide metabolism (phosphotransfer and nucleotide modification)	0.576935		AT3G26740
AT4G04540		phospholipid biosynthesis II	0.648902		AT2G45640					AT4G32710		UDP-sugars interconversion	0.598063		AT1G07440
AT5G57040		aerobic respiration -- electron donor III	0.648902		AT1G17920					AT5G03204		triacylglycerol biosynthesis	0.618705		AT4G18740
AT4G04570		cellulose biosynthesis	0.663483		AT3G14590					AT1G18300		galactose degradation III	0.631704		AT2G27420
AT5G55120		sucrose degradation to ethanol and lactate (anaerobic)	0.663948		AT1G06730					AT5G17490		phospholipases	0.730672		AT4G12320
AT3G14890		superpathway of sucrose and starch metabolism I (non-photosynthetic tissue)	0.677472		AT5G54750					AT5G15840		TCA cycle variation III (eukaryotic)	0.730672		AT1G66170
AT5G17690		superpathway of flavones and derivatives biosynthesis	0.733707		AT2G07505					AT3G15210		photosynthesis light reactions	0.730672		AT3G02885
AT5G43990					AT3G62850					AT5G13220		quercetin glucoside biosynthesis (Arabidopsis)	0.765752		AT2G41250
AT5G48050					AT2G19480					AT3G54000		superpathway of phenylalanine, tyrosine and tryptophan biosynthesis	0.773793		AT1G57590
AT5G65540					AT5G14930					AT1G73540		tRNA charging pathway	0.789069		AT1G76930
AT4G15570					AT2G04040					AT1G16370		superpathway of glyoxylate cycle	0.803326		AT5G18600
AT3G53480					AT2G42550					AT4G15350		cellulose biosynthesis	0.834947		AT5G24150
AT1G17630					AT3G16320					AT3G17000		superpathway of flavones and derivatives biosynthesis	0.887935		AT1G60320
AT3G59820					AT1G29880					AT2G42760		oxygenic photosynthesis	0.921335		AT3G27400
AT1G09490					AT3G11100					AT1G30250		superpathway of cytosolic glycolysis (plants), pyruvate dehydrogenase and TCA cycle	0.971079		AT5G24280
AT4G09490					AT5G67360					AT3G59220					AT2G15020
AT5G05170					AT3G06450					AT5G47330					AT3G22620
AT2G34930					AT1G10000					AT1G16860					AT5G41040
AT1G79630					AT4G26300					AT1G63030					AT3G47430
AT4G37080					AT2G36530					AT2G01450					AT3G55240
AT4G38910					AT4G24680					AT3G22880					AT1G10657
AT3G53000					AT1G78900					AT5G13740					AT3G19390
AT4G11000					AT3G54600					AT1G15520					AT3G22600
AT3G28830					AT5G36228					AT1G70140					AT4G31330
AT2G27880					AT4G23160					AT5G62570					AT2G38870
AT1G09700					AT1G21410					AT1G16380					AT1G60940
AT2G29080					AT3G54730					AT1G70780					AT5G06730
AT5G06730					AT5G52340					AT4G28140					AT4G23160
AT5G60335					AT5G04170					AT4G29930					AT1G18610
AT4G27620					AT5G19500					AT1G28480					AT5G57180
AT2G15900					AT1G65820					AT1G11960					AT5G57340
AT3G17611					AT4G38050					AT1G16840					AT2G34620
AT5G09570					AT5G24000					AT5G27520					AT1G30260
AT4G03260					AT3G17820					AT1G15210					AT2G40020
AT5G24410					AT5G03545					AT1G27100					AT3G08940
AT2G35795					AT2G37150					AT5G61380					AT4G27310
AT1G05180					AT4G19990					AT2G22880					AT1G02820
AT3G17700					AT5G13390					AT1G75450					AT3G16530
AT4G23310					AT5G43130					AT3G55640					AT4G24780
AT2G40080					AT2G03510					AT2G44850					AT4G28880
AT1G65720					AT3G57890					AT3G54020					AT3G16290
AT1G53140					AT4G32330					AT3G56880					AT2G41800
AT3G58570					AT1G04140					AT3G30775					AT1G43730
AT1G66930					AT3G51040					AT4G15680					AT2G02930
AT5G20200					AT5G63020					AT3G55880					AT2G43350
AT5G04460					AT5G21160					AT3G20810					AT2G22610
AT3G22104					AT2G40830					AT5G05600					AT2G37870
AT1G17360					AT5G66900					AT5G52050					AT3G57430
AT1G60720					AT5G22790					AT4G27860					AT3G11520
AT3G04590					AT1G43730					AT1G19770					AT1G58290
AT3G22970					AT1G33390					AT2G38790					AT2G07505
AT4G29090					AT2G16730					AT5G58120					AT5G07120
AT3G20910					AT5G57740					AT1G74430					AT5G62730
AT1G03300					AT2G06845					AT2G43800					AT3G50400
AT1G58290					AT5G40470					AT1G72450					AT1G14800
AT1G48040					AT2G47280					AT5G59220					AT2G43590
AT4G00500					AT1G11630					AT3G05800					AT4G28270
AT2G41520					AT4G08430					AT3G26440					AT2G01520
AT5G49580					AT1G21660					AT2G22200					AT1G64430
AT5G43530					AT5G19270					AT2G25620					AT4G17280
AT3G10300					AT5G22791					AT1G78660					AT4G04540
AT1G17820					AT4G30270					AT5G64260					AT1G55920
AT5G57000					AT2G21150					AT1G74930					AT4G36430
AT3G17540					AT2G26870					AT5G23490					AT4G26150
AT5G45570					AT2G22120					AT4G21910					AT1G04635
AT3G21865					AT2G07290					AT4G17230					AT1G68520
AT5G44770					AT2G32400					AT4G19390					AT2G05520
AT3G32904					AT3G10180					AT3G19595					AT1G77300
AT3G54690					AT4G17900					AT5G42900					AT3G52360
AT5G17540					AT4G01570					AT4G23060					AT4G11320
AT4G34020					AT5G14670					AT2G30360
AT1G51820					AT2G14080					AT4G40010
AT2G37900					AT2G45990					AT3G11180
AT3G19000					AT3G55200					AT1G19210
AT5G36930					AT1G21280					AT2G18915
AT4G16420					AT5G45060					AT5G52200
AT4G22360					AT5G45570					AT5G21100
AT3G14840					AT4G25240					AT1G51820
AT1G53350					AT2G40410					AT3G14050
AT4G27900					AT1G50080					AT1G76650
AT1G12220					AT4G18740					AT5G64310
AT3G51250					AT3G08880					AT5G21105
AT3G61350					AT4G26970					AT1G80450
AT1G06010					AT5G40595					AT4G00860
AT5G20190					AT4G20890					AT4G38400
AT3G43810					AT3G17750					AT5G57015
AT4G21180					AT3G24982					AT1G61560
AT1G73240					AT3G03900					AT4G31550
AT5G22950					AT4G24220					AT1G15010
AT5G17160					AT5G24810					AT4G16500
AT5G27820					AT1G62680					AT4G33980
AT3G16450					AT5G62180					AT2G24100
AT3G50530					AT2G45000					AT5G52020
AT4G31690					AT1G62050					AT2G27500
AT3G14010					AT5G18880					AT5G42650
AT2G30490					AT1G51660					AT1G51770
AT4G01290					AT1G23540					AT1G10090
AT1G15460					AT3G25855					AT4G34410
AT3G60190					AT2G38000					AT3G57520
AT1G79640					AT2G45460					AT3G14590
AT4G11920					AT3G05350					AT5G12020
AT3G10570					AT1G74150					AT1G13560
AT5G08040					AT5G14860					AT3G25760
AT4G33430					AT2G01750					AT2G39200
AT1G68750					AT2G17720					AT4G02400
AT5G10150					AT4G31690					AT1G27360
AT1G12775					AT5G07710					AT4G27410
AT3G08860					AT1G21150					AT1G02860
AT5G57035					AT5G04460					AT5G58380
AT2G05642					AT1G45145					AT3G46640
AT3G10640					AT1G74060					AT1G78390
AT5G61380					AT4G25800					AT5G55180
AT1G30040					AT4G03440					AT1G18710
AT5G14930					AT5G54430					AT4G25570
AT4G21650					AT1G56423					AT5G46600
AT4G01100					AT5G66750					AT4G34880
AT3G05350					AT1G55790					AT5G46910
AT2G41890					AT5G51640					AT5G48380
AT3G52430					AT1G04080					AT1G61120
AT3G02760					AT5G13430					AT5G57560
AT5G23940					AT2G38730					AT2G44840
AT2G24520					AT1G67020					AT5G01100
AT2G44460					AT4G30960					AT1G49450
AT1G34070					AT3G07800					AT1G52400
AT2G40690					AT1G23440					AT2G04400
AT3G52110					AT1G32200					AT1G51760
AT1G15290					AT4G26170					AT1G71697
AT3G21180					AT5G27750					AT5G65300
AT5G14420					AT1G50500					AT5G42380
AT1G13210					AT5G63950					AT5G23960
AT1G48400					AT4G30920					AT5G07070
AT1G74150					AT1G06400					AT1G27730
AT5G55670					AT1G53025					AT3G18035
AT4G13050					AT4G08330					AT5G06320
AT1G26620					AT4G12590					AT3G29000
AT3G07360					AT4G31600					AT4G18950
AT4G23160					AT1G70770					AT2G34930
AT3G62850					AT1G56130					AT1G70640
AT3G02700					AT3G07770					AT2G21510
AT5G64000					AT2G37530					AT3G57930
AT1G10000					AT3G54960					AT5G61190
AT4G38690					AT1G40129					AT2G38240
AT1G20430					AT2G05642					AT1G20310
AT4G30160					AT2G03730					AT4G37990
AT4G26060					AT2G44220					AT4G25030
AT5G17880					AT3G15120					AT1G70700
AT2G38800					AT1G65560					AT2G44578
AT4G36020					AT1G07650					AT3G25780
AT5G45300					AT1G11070					AT4G17900
AT4G30200					AT4G21760					AT1G20510
AT1G12290					AT4G25690					AT2G33380
AT4G26850					AT3G59210					AT3G27810
AT5G57950					AT2G31190					AT5G13200
AT2G44710					AT3G53310					AT2G16660
AT1G20970					AT3G61770					AT2G30930
AT3G57470					AT3G51120					AT5G11740
AT5G47250					AT3G24120					AT2G27690
AT4G33990					AT3G19300					AT3G22275
AT5G18390					AT1G29720					AT1G69930
AT3G13280					AT3G10490					AT4G31800
AT1G31580					AT1G30790					AT5G59490
AT3G61610					AT2G31670					AT2G44380
AT4G32440					AT2G01120					AT1G77450
AT4G34840					AT5G48050					AT4G05010
AT2G39760					AT3G16940					AT4G17490
AT1G34360					AT5G49555					AT2G34600
AT5G20590					ATMG01250					AT1G10650
AT1G24020					AT5G16750					AT5G17540
AT2G01220					AT1G24148					AT3G55970
AT2G24080					AT3G44713					AT5G22380
AT4G22350					AT3G21690					AT1G19670
AT5G51230					AT3G06060					AT5G13750
AT3G51280					AT1G78440					AT4G17615
AT3G49725					ATMG00710					AT2G40080
AT3G55450					AT1G65850					AT1G19180
AT3G18600					AT2G22475					AT5G10100
AT5G24460					AT4G01230					AT1G23330
AT3G02470					AT3G58010					AT5G36220
AT1G48175					AT1G24460					AT3G56320
AT5G02710					AT2G42190					AT1G77420
AT5G05870					AT5G18350					AT2G46510
AT5G17970					AT1G62740					AT5G24110
AT1G70740					AT1G22770					AT3G16720
AT3G16630					AT1G32490					AT2G06050
AT1G06150					AT1G02840					AT4G35985
AT4G28540					AT3G62210					AT3G08720
AT3G03320					AT4G27620					AT1G14520
AT4G21105					AT3G59250					AT2G19080
AT3G04350					AT5G26720					AT1G70782
AT1G05270					AT2G36410					AT1G30320
AT5G37020					AT3G42723					AT3G61190
AT5G18350					AT4G01730					AT2G38470
AT1G60900					AT2G22795					AT2G38290
AT1G71410					AT5G60120					AT4G27657
AT4G37440					AT5G66130					AT4G23160
AT3G05710					AT4G08320					AT5G22250
AT2G13450					AT1G02370					AT5G05260
AT4G35620					AT2G39140					AT1G58290
AT4G18230					AT2G28880					AT1G14040
AT3G54560					AT1G15200					AT3G57450
AT5G55660					AT4G13430					AT3G05500
AT5G63440					AT1G78240					AT4G23010
AT3G26360					AT4G30340					AT2G20350
AT5G62530					AT5G25475					AT3G53960
AT1G58602					AT1G12940					AT2G28400
AT1G30620					AT2G02240					AT1G07160
AT5G57350					AT5G11250					AT5G46710
AT5G39960					AT1G73240					AT5G42050
AT3G27920					AT4G15215					AT1G10000
AT1G26750					AT5G27450					AT5G13330
AT3G48860					AT1G58807					AT2G01180
AT4G08460					AT4G08540					AT4G36950
AT1G27700					AT3G16210					AT5G20230
AT5G67360					AT4G03260					AT5G66620
AT3G23670					AT4G23330					AT4G37290
AT4G22285					AT3G07810					AT1G34060
AT1G20640					AT5G26770					AT4G39070
AT1G21630					AT5G13520					AT5G43650
AT5G48380					AT4G01090					AT3G07195
AT5G19050					AT3G22260					AT3G14870
AT3G25720					AT4G01985					AT3G19440
AT1G23790					AT2G07760					AT4G28703
AT5G54110					AT2G36810					AT1G09940
AT4G39550					AT5G67310					AT1G80120
AT1G11470					AT5G56210					AT5G07470
AT2G22480					AT4G16630					AT1G72890
AT3G47360					AT5G45220					AT5G03240
AT5G63380					AT4G26270					AT4G01550
AT5G16180					AT2G35790					AT5G06860
AT2G37340					AT1G52520					AT1G22882
AT2G29120					AT3G21400					AT1G73080
AT5G08710					AT1G67800					AT2G46370
AT3G13380					AT3G10780					AT1G72280
AT3G20980					AT1G79030					AT1G69890
AT4G30580					AT2G36305					AT3G03341
AT4G36240					AT3G02280					AT5G67300
AT5G20090					AT1G53000					AT4G03420
AT4G36840					AT4G29910					AT4G12790
AT5G09960					AT5G02950					AT1G22360
AT2G18700					AT2G47410					AT2G46490
AT5G48620					AT5G45250					AT5G52300
AT3G24255					AT2G07240					AT4G36380
AT3G21350					AT2G38040					AT1G33612
AT1G70320					AT1G22660					AT5G43066
AT1G18870					AT4G32690					AT4G34150
AT5G25540					AT4G39210					AT3G08730
AT4G20030					AT2G43795					AT5G48657
AT2G42510					AT4G11000					AT1G67070
AT3G19460					AT3G05270					AT4G34710
AT3G23440					AT1G73360					AT1G27770
AT4G14600					AT5G40170					AT1G61340
AT1G03687					AT5G41010					AT3G53180
AT5G35732					AT5G05780					AT1G18740
AT1G19770					AT3G53540					AT1G27150
AT4G33720					AT3G26030					AT2G17840
AT2G42320					AT5G65005					AT5G14700
AT1G43145					AT2G19780					AT1G70130
AT4G03070					AT5G67100					AT4G23810
AT1G55280					AT1G73740					AT2G01150
AT1G72250					AT3G60520					AT2G36310
AT3G51580					AT5G18570					AT1G10140
AT4G18020					AT4G01800					AT5G53750
AT1G02520					AT3G06780					AT4G29780
AT5G56130					AT5G39960					AT5G11070
AT1G60500					AT1G24300					AT3G28340
AT2G42590					AT5G64330					AT1G14610
AT4G27680					AT3G17700					AT4G36830
AT2G19600					AT4G29540					AT3G59910
AT4G35785					AT5G49840					AT1G12220
AT3G03950					AT1G19800					AT1G09600
AT5G60150					AT4G36240					AT5G25440
AT4G02715					AT1G15170					AT1G70690
AT3G56710					AT5G14640					AT5G05880
AT3G06780					AT4G15810					AT3G46620
AT3G31430					AT3G43850					AT3G09820
AT2G27780					AT4G39850					AT1G72290
AT3G07740					AT2G02310					AT1G68690
AT2G36460					AT1G60550					AT1G67810
AT5G59613					AT3G31430					AT1G21280
AT1G67310					AT5G27670					AT2G46400
AT2G01100					AT1G77280					ATMG00860
AT4G12830					AT5G43990					AT2G22760
AT4G20320					AT5G05365					AT1G45545
AT1G78910					AT4G26060					AT2G36360
AT2G45695					AT4G28920					AT3G31430
AT3G44480					AT4G36020					AT1G11400
AT1G05710					AT2G39290					AT3G09690
AT2G46100					AT4G05095					AT2G27210
AT3G51050					AT5G45050					AT1G69550
AT3G02460					AT1G14020					AT5G50310
AT5G45060					AT4G36960					AT1G51405
AT4G33580					AT4G12020					AT3G07940
AT4G35130					AT2G02740					AT4G17640
AT5G19080					AT1G10470					AT1G63540
AT4G17560					AT5G55520					AT4G05380
AT4G36780					AT5G58760					AT2G02760
AT1G22930					AT3G19120					AT5G47240
AT5G56920					AT3G17650					AT2G40090
AT4G17410					AT3G23940					AT5G45790
AT1G33390					AT1G76730					AT5G45220
AT5G14230					AT1G12270					AT1G19950
AT5G40780					AT3G56910					AT3G17860
AT3G02250					AT3G54210					AT1G10340
AT4G11120					AT5G02790					AT1G80850
AT3G53430					AT2G31280					AT5G22850
AT3G53520					AT3G26730					AT4G17085
AT4G22910					AT1G79690					AT1G40087
AT2G13790					AT2G42510					AT5G62660
AT3G58270					AT3G24550					AT2G37040
AT5G63640					AT1G56090					AT5G18830
AT2G20310					AT5G60550					AT5G55970
AT5G27220					AT5G17770					AT5G21960
AT4G28410					AT5G51660					AT5G05060
AT3G15395					AT4G12620					AT3G47820
AT1G43730					AT1G63670					AT1G68290
AT1G16220					AT3G04590					AT1G14360
AT5G07460					AT4G28080					AT3G42170
AT2G20810					AT1G63300					AT3G20860
AT1G57590					AT1G65720					AT3G10020
AT2G02520					AT3G23690					AT4G24570
AT2G31470					AT5G57280					AT2G42540
AT3G56290					AT3G23280					AT1G50520
AT5G11930					AT3G19100					AT2G43550
AT4G34720					AT2G30590					AT2G27420
AT1G80040					AT3G24900					AT5G57000
AT1G02840					AT5G26270					AT4G20970
AT1G09660					AT4G15890					AT4G26850
AT5G20610					AT1G70460					AT4G13700
AT2G22030					AT1G56220					AT5G21150
AT1G17750					AT5G08020					AT5G14930
AT5G25820					AT4G03370					AT2G44810
AT2G39435					AT3G06340					AT4G22740
AT1G71360					AT1G06900					AT1G31150
AT1G07135					AT1G11475					AT3G11410
AT1G50890					AT2G37560					AT3G05360
AT5G59910					AT2G03710					AT4G31880
AT4G15400					AT1G74670					AT4G18010
AT5G41550					AT4G34640					AT5G20635
AT1G79950					AT2G06850					AT1G62440
AT2G17920					AT1G68490					AT1G02270
AT1G77590					AT1G34270					AT2G33830
AT1G19715					AT4G21940					AT1G68530
AT2G03590										AT4G28560
AT5G37890										AT1G10586
AT5G09540										AT5G18370
AT3G10040										AT5G45200
AT1G72440										AT5G14920
AT3G46490										AT3G27060
AT2G37440										AT3G17010
AT1G11720										AT1G55860
AT4G11130										AT3G07650
AT1G63090										AT1G80560
AT5G05790										AT1G69870
AT1G09500										AT5G13700
AT4G35290										AT5G10380
AT2G37660										AT4G34220
AT5G18600										AT5G38130
AT1G48580										AT1G22260
AT4G12040										AT5G04870
AT5G43360										AT5G19840
AT4G31870										AT3G02840
AT5G59670										AT4G04500
AT1G49710										AT4G10540
AT4G28050										AT5G55930
AT1G11910										AT3G52820
AT5G19470										AT5G40940
AT1G20260										AT4G17700
AT1G01060										AT1G77550
AT1G60610										AT3G55100
AT5G53280										AT2G19480
AT1G17050										AT5G47190
AT3G47833										AT2G42530
AT5G24230										AT1G52950
AT1G52030										AT1G70210
AT1G48920										AT2G31130
AT4G37940										AT5G57380
AT1G76130										AT1G58230
AT5G67150										AT4G00980
AT1G53390										AT1G06560
AT5G55400										AT4G29720
AT5G38560										AT5G57010
AT5G24220										AT1G29980
AT1G14040										AT1G16850
AT3G28100										AT4G33920
AT5G19860										AT1G09170
AT1G06680										AT5G64290
AT5G51020										AT5G12400
AT5G41690										AT4G26970
AT2G38040										AT5G03720
AT5G03240										AT3G59845
AT1G52870										AT4G38590
AT3G63120										AT5G66630
AT1G06900										AT1G48920
AT1G69410										AT2G31010
										AT3G44680
										AT4G30530
										AT1G64060
										AT5G10720
										AT5G38260
										AT1G13780
										AT4G09500
										AT5G24310
										AT2G40260
										AT2G40980
										AT3G20050
										AT3G48195
										AT4G21930
										AT4G27950
										AT1G23970
										AT4G31690
										AT2G22030
										AT1G70320
										AT1G69900
										AT5G55120
										AT4G32320
										AT3G11040
										AT2G45760
										AT4G17240
										AT2G13790
										AT1G79640
										AT2G36305
										AT5G59670
										AT1G08900
										AT5G16380
										AT3G16860
										AT5G55090
										AT3G50060
										AT2G32295
										AT5G18350
										AT3G18290
										AT1G50740
										AT4G35040
										AT5G27650
										AT2G43890
										AT3G28100
										AT5G19860
										AT1G06680
										AT5G55660
										AT5G51020
										AT5G41690
										AT2G38040
										AT1G52870
										AT3G63120
										AT1G06900
										AT1G69410
