# Supplementary material for: Transcriptome responses to different herbivores reveal differences in defense strategies between populations of Eruca sativa
Source: BMC Genomics. 2019 Nov 12;20:843. doi: 10.1186/s12864-019-6217-9 (PMC6852892; doi:10.1186/s12864-019-6217-9)
Supplement: Supplementary file 6 — Additional file 6. Categorization to pathways of transcripts designated to different clades. [file 12864_2019_6217_MOESM6_ESM.zip]

Archive with 3 entries (3 files):
- Figure S3C.jpg
- Figure S3B.jpg
- Figure S3A.jpg
